# Supplementary material for: A benchmark of transposon insertion detection tools using real data
Source: Mob DNA. 2019 Dec 30;10:53. doi: 10.1186/s13100-019-0197-9 (PMC6937713; doi:10.1186/s13100-019-0197-9)
Supplement: Supplementary file 2 — Additional file 2 : Table S1. Insertion dataset used for benchmarking. Contains all the TP reference and non-reference windows, as well as all FP windows. (.xlsx) [file 13100_2019_197_MOESM2_ESM.xlsx]

## Sheet: TP_non-reference_broad_MITE
Chromosome	Start	End
chr01	391000	391500
chr01	584000	584500
chr01	598500	599000
chr01	728500	729000
chr01	746000	746500
chr01	765500	766000
chr01	855500	856000
chr01	924000	924500
chr01	1044000	1044500
chr01	1064000	1064500
chr01	1127500	1128000
chr01	1655000	1655500
chr01	1929500	1930000
chr01	1942500	1943000
chr01	1956500	1957000
chr01	1972500	1973000
chr01	1976000	1976500
chr01	1994000	1994500
chr01	2023000	2023500
chr01	2024000	2024500
chr01	2097500	2098000
chr01	2117500	2118000
chr01	2139500	2140000
chr01	2141500	2142000
chr01	2200500	2201000
chr01	2255500	2256000
chr01	2306500	2307000
chr01	2434500	2435000
chr01	2502500	2503000
chr01	2572000	2572500
chr01	2630500	2631000
chr01	2681500	2682000
chr01	2776500	2777000
chr01	2777500	2778000
chr01	2778500	2779000
chr01	2785500	2786000
chr01	2817500	2818000
chr01	2895500	2896000
chr01	3093500	3094000
chr01	3123000	3123500
chr01	3181000	3181500
chr01	3355500	3356000
chr01	3487000	3487500
chr01	3620500	3621000
chr01	3625500	3626000
chr01	3631500	3632000
chr01	3762500	3763000
chr01	3802000	3802500
chr01	3814500	3815000
chr01	3815500	3816000
chr01	3833500	3834000
chr01	3839000	3839500
chr01	3858000	3858500
chr01	3860000	3860500
chr01	3889000	3889500
chr01	3892000	3892500
chr01	3999000	3999500
chr01	4055500	4056000
chr01	4230000	4231000
chr01	4251000	4251500
chr01	4277500	4278000
chr01	4413500	4414000
chr01	4493000	4493500
chr01	4508500	4509000
chr01	4636000	4636500
chr01	4877000	4877500
chr01	4889000	4889500
chr01	4931000	4931500
chr01	5051500	5052000
chr01	5097500	5098000
chr01	5170000	5170500
chr01	5199500	5200000
chr01	5307500	5308000
chr01	5344000	5344500
chr01	5395000	5395500
chr01	5397000	5397500
chr01	5610500	5611000
chr01	5696500	5697000
chr01	5708500	5709500
chr01	5710500	5711000
chr01	5717500	5718000
chr01	5811500	5812000
chr01	5823000	5823500
chr01	5836000	5836500
chr01	5861500	5862500
chr01	5872000	5872500
chr01	5942500	5943000
chr01	6009500	6010000
chr01	6079500	6080000
chr01	6084000	6084500
chr01	6092000	6092500
chr01	6100000	6100500
chr01	6107000	6107500
chr01	6263500	6264000
chr01	6580500	6581000
chr01	6710500	6711000
chr01	6715000	6715500
chr01	6733500	6734000
chr01	6764000	6764500
chr01	6771500	6772000
chr01	6958500	6959000
chr01	6961000	6961500
chr01	7149000	7149500
chr01	7187000	7188000
chr01	7375000	7375500
chr01	7395000	7395500
chr01	7443000	7443500
chr01	7457000	7457500
chr01	7689500	7690000
chr01	7706500	7707000
chr01	7727000	7727500
chr01	7883000	7883500
chr01	9653500	9654000
chr01	9662500	9663000
chr01	9700000	9700500
chr01	9895000	9895500
chr01	10050500	10051000
chr01	10063000	10063500
chr01	10153500	10154000
chr01	10169500	10170000
chr01	10606000	10606500
chr01	10647000	10647500
chr01	10912500	10913000
chr01	11132500	11133000
chr01	11272000	11272500
chr01	11570500	11571000
chr01	11573500	11574000
chr01	11594500	11595000
chr01	11649000	11649500
chr01	11671500	11672000
chr01	11869000	11869500
chr01	11997000	11997500
chr01	12170500	12171000
chr01	12318500	12319000
chr01	12552500	12553000
chr01	12560000	12560500
chr01	12564000	12564500
chr01	12576000	12576500
chr01	12583500	12584000
chr01	12586000	12586500
chr01	12683500	12684000
chr01	13331000	13331500
chr01	13341500	13342000
chr01	13363000	13363500
chr01	13539000	13539500
chr01	13542000	13543000
chr01	13548000	13548500
chr01	13550500	13551000
chr01	13569000	13569500
chr01	13718000	13718500
chr01	13811000	13811500
chr01	13884000	13884500
chr01	13906500	13907000
chr01	13936000	13936500
chr01	14217500	14218000
chr01	14257000	14257500
chr01	14281500	14282000
chr01	14304500	14305000
chr01	14352500	14353000
chr01	14857500	14858000
chr01	14901500	14902000
chr01	14926000	14926500
chr01	15184500	15185000
chr01	15216000	15216500
chr01	15344000	15344500
chr01	15450000	15451000
chr01	15452000	15452500
chr01	15644500	15645000
chr01	15679000	15680000
chr01	15813500	15814000
chr01	15854500	15855000
chr01	15933500	15934000
chr01	15970500	15971000
chr01	16076500	16077000
chr01	16078000	16078500
chr01	16085500	16086000
chr01	16098000	16098500
chr01	17503500	17504000
chr01	17723000	17723500
chr01	17835500	17836000
chr01	17969500	17970000
chr01	17982500	17983000
chr01	18020000	18020500
chr01	18119000	18119500
chr01	18242500	18243000
chr01	18923000	18923500
chr01	18988500	18989000
chr01	19008500	19009000
chr01	19242500	19243000
chr01	20737500	20738000
chr01	20754000	20754500
chr01	21181000	21181500
chr01	21262500	21263000
chr01	21406500	21407000
chr01	21435500	21436000
chr01	21439000	21439500
chr01	21547000	21547500
chr01	21624500	21625000
chr01	21629500	21630000
chr01	21657500	21658000
chr01	21660500	21661000
chr01	21666500	21667000
chr01	21668500	21669000
chr01	21690000	21690500
chr01	21694000	21694500
chr01	21705000	21705500
chr01	21712500	21713000
chr01	21741500	21742000
chr01	22162500	22163000
chr01	22203500	22204000
chr01	22209500	22210000
chr01	22448500	22449000
chr01	22977000	22977500
chr01	23011500	23012000
chr01	23112500	23113000
chr01	23188500	23189000
chr01	23343000	23343500
chr01	23366500	23367000
chr01	23408000	23408500
chr01	23458500	23459000
chr01	23541000	23541500
chr01	23586000	23586500
chr01	23612500	23613000
chr01	23672500	23673000
chr01	23675000	23675500
chr01	23678000	23678500
chr01	23759000	23759500
chr01	23820500	23821000
chr01	23927000	23927500
chr01	24010000	24010500
chr01	24041000	24041500
chr01	24063000	24063500
chr01	24098000	24099000
chr01	24163000	24163500
chr01	24177000	24177500
chr01	24196000	24196500
chr01	24266000	24266500
chr01	24405000	24405500
chr01	24480000	24480500
chr01	24705500	24706000
chr01	24789500	24790000
chr01	24890000	24890500
chr01	24925500	24926000
chr01	24949500	24950000
chr01	25090000	25090500
chr01	25163500	25164000
chr01	25239500	25240000
chr01	25245000	25245500
chr01	25259000	25259500
chr01	25372000	25372500
chr01	25460000	25460500
chr01	25548000	25548500
chr01	25628500	25629000
chr01	25653000	25653500
chr01	25914500	25915000
chr01	26682500	26683000
chr01	26785500	26786000
chr01	26798500	26799000
chr01	26867000	26867500
chr01	26942000	26942500
chr01	27222000	27222500
chr01	27383500	27384000
chr01	27579500	27580000
chr01	27639500	27640000
chr01	27675500	27676000
chr01	27776500	27777000
chr01	27784000	27784500
chr01	27814500	27815000
chr01	27875500	27876000
chr01	27991500	27992000
chr01	28015000	28016000
chr01	28109000	28109500
chr01	28143000	28143500
chr01	28433500	28434000
chr01	28493000	28493500
chr01	28514000	28514500
chr01	28531000	28531500
chr01	28617500	28618000
chr01	28707500	28708000
chr01	28824000	28824500
chr01	28899000	28899500
chr01	29162500	29163000
chr01	29186500	29187000
chr01	29400000	29400500
chr01	29477000	29477500
chr01	29533000	29533500
chr01	29543000	29543500
chr01	29557000	29558000
chr01	29577500	29578000
chr01	29677000	29677500
chr01	29726500	29727000
chr01	29730000	29730500
chr01	29760000	29760500
chr01	30067000	30067500
chr01	30102500	30103000
chr01	30184500	30185000
chr01	30309500	30310000
chr01	30347500	30348000
chr01	30379000	30379500
chr01	30455500	30456000
chr01	30889500	30890000
chr01	30905000	30905500
chr01	31034000	31034500
chr01	31038500	31039000
chr01	31229000	31229500
chr01	31296000	31296500
chr01	31428500	31429000
chr01	31555000	31555500
chr01	31561000	31561500
chr01	31566500	31567000
chr01	31679500	31680000
chr01	31858500	31859000
chr01	31969000	31969500
chr01	32265000	32265500
chr01	32285000	32285500
chr01	32480500	32481000
chr01	32547500	32548000
chr01	32744000	32744500
chr01	33074000	33074500
chr01	33174000	33174500
chr01	33217000	33217500
chr01	33221500	33222000
chr01	33229000	33229500
chr01	33411500	33412000
chr01	33452000	33452500
chr01	33599500	33600000
chr01	33602000	33602500
chr01	33607000	33607500
chr01	33630500	33631000
chr01	33798500	33799000
chr01	34290000	34290500
chr01	34528500	34529000
chr01	35035500	35036000
chr01	35095000	35095500
chr01	35241500	35242500
chr01	35306500	35307500
chr01	35383000	35383500
chr01	35400500	35401000
chr01	35537500	35538000
chr01	35893000	35893500
chr01	35916000	35916500
chr01	35932500	35933000
chr01	35937500	35938000
chr01	35956500	35957000
chr01	35963500	35964000
chr01	36013000	36013500
chr01	36137500	36138000
chr01	36151500	36152000
chr01	36192000	36192500
chr01	36253500	36254000
chr01	37056000	37056500
chr01	37232500	37233000
chr01	37328500	37329000
chr01	37409500	37410000
chr01	37476000	37476500
chr01	37542500	37543000
chr01	37598000	37598500
chr01	37624500	37625000
chr01	37640500	37641000
chr01	37727000	37727500
chr01	37859500	37860000
chr01	37967000	37967500
chr01	37981500	37982000
chr01	38104000	38104500
chr01	38131500	38132000
chr01	38179000	38179500
chr01	38316000	38316500
chr01	38402000	38402500
chr01	38643500	38644000
chr01	38675500	38676000
chr01	38714500	38715000
chr01	39047000	39048000
chr01	39344000	39344500
chr01	39354500	39355000
chr01	39575000	39575500
chr01	39587000	39587500
chr01	39674500	39675000
chr01	39675500	39676000
chr01	39976000	39976500
chr01	40015500	40016000
chr01	40110000	40110500
chr01	40126000	40126500
chr01	40189500	40190000
chr01	40703000	40703500
chr01	40840000	40840500
chr01	40923000	40923500
chr01	40949500	40950000
chr01	41001500	41002000
chr01	41108500	41109000
chr01	41125500	41126000
chr01	41148500	41149000
chr01	41180500	41181000
chr01	41182500	41183000
chr01	41238500	41239000
chr01	41322000	41322500
chr01	41382000	41382500
chr01	41403000	41403500
chr01	41458500	41459000
chr01	41579000	41579500
chr01	41587000	41587500
chr01	41628500	41629000
chr01	41750500	41751000
chr01	41817000	41817500
chr01	41825000	41825500
chr01	42029000	42029500
chr01	42119000	42119500
chr01	42159500	42160000
chr01	42161500	42162000
chr01	42356000	42356500
chr01	42364500	42365000
chr01	42540000	42540500
chr01	42730500	42731000
chr01	42742000	42742500
chr01	42887500	42888000
chr01	43059500	43060000
chr01	43066500	43067000
chr01	43103500	43104000
chr01	43140000	43140500
chr01	43141000	43141500
chr01	43144000	43144500
chr01	43159000	43159500
chr01	43184500	43185000
chr02	61500	62000
chr02	122000	122500
chr02	126500	127000
chr02	205000	205500
chr02	618500	619000
chr02	682000	682500
chr02	945000	945500
chr02	1034500	1035000
chr02	1098000	1098500
chr02	1143500	1144000
chr02	1171500	1172000
chr02	1187000	1187500
chr02	1251500	1252000
chr02	1259500	1260000
chr02	1262000	1262500
chr02	1363000	1363500
chr02	2723000	2723500
chr02	2869000	2869500
chr02	2885500	2886000
chr02	2964000	2964500
chr02	3040000	3040500
chr02	3056000	3056500
chr02	3323000	3323500
chr02	3343000	3343500
chr02	3348500	3349000
chr02	3349500	3350000
chr02	3365000	3365500
chr02	3462000	3462500
chr02	3991500	3992000
chr02	4211500	4212000
chr02	4567000	4567500
chr02	4616500	4617000
chr02	4623500	4624000
chr02	4654000	4654500
chr02	4714500	4715000
chr02	4739500	4740000
chr02	4800000	4800500
chr02	4836500	4837000
chr02	4863500	4864000
chr02	4891500	4892000
chr02	4930500	4931000
chr02	5233500	5234000
chr02	5546000	5546500
chr02	5675000	5675500
chr02	5822500	5823000
chr02	5973000	5973500
chr02	6151000	6151500
chr02	6163500	6164000
chr02	6204500	6205000
chr02	6214500	6215500
chr02	6234500	6235000
chr02	6236000	6236500
chr02	6271500	6272000
chr02	6383500	6384000
chr02	6395000	6395500
chr02	6547500	6548000
chr02	6624000	6624500
chr02	6762500	6763000
chr02	6773500	6774000
chr02	6845500	6846000
chr02	6909000	6910000
chr02	6921500	6922000
chr02	7015500	7016000
chr02	7026500	7027000
chr02	7043500	7044000
chr02	7048500	7049000
chr02	7183500	7184000
chr02	7187500	7188000
chr02	7202000	7202500
chr02	7267000	7268000
chr02	7460500	7461500
chr02	7639000	7639500
chr02	7774000	7774500
chr02	7968000	7968500
chr02	8048500	8049000
chr02	8189500	8190000
chr02	8299000	8299500
chr02	8317000	8317500
chr02	8380000	8380500
chr02	8416000	8417000
chr02	8832500	8833000
chr02	8833500	8834000
chr02	8838500	8839000
chr02	8854500	8855000
chr02	8876500	8877000
chr02	8905000	8905500
chr02	8951500	8952000
chr02	8960500	8961000
chr02	8998000	8998500
chr02	9041000	9041500
chr02	9048500	9049000
chr02	9411000	9411500
chr02	9451500	9452000
chr02	9473500	9474000
chr02	9497000	9497500
chr02	9500500	9501000
chr02	9554000	9554500
chr02	9562500	9563000
chr02	9618500	9619000
chr02	9639000	9639500
chr02	9646500	9647000
chr02	9765000	9765500
chr02	9869500	9870000
chr02	9901000	9901500
chr02	9940000	9940500
chr02	9946000	9946500
chr02	9993500	9994000
chr02	10062500	10063000
chr02	10264500	10265000
chr02	10271500	10272000
chr02	10284000	10284500
chr02	10553000	10553500
chr02	10558000	10558500
chr02	10562000	10562500
chr02	10566500	10567000
chr02	10611500	10612000
chr02	11120000	11120500
chr02	11175500	11176000
chr02	11481000	11481500
chr02	11482500	11483000
chr02	11745500	11746000
chr02	11800500	11801000
chr02	11815000	11815500
chr02	11959000	11959500
chr02	12117000	12117500
chr02	12193000	12193500
chr02	12817000	12817500
chr02	12891000	12891500
chr02	13099500	13100000
chr02	13494000	13494500
chr02	13518000	13518500
chr02	13556000	13556500
chr02	13948500	13949000
chr02	14061000	14061500
chr02	15239500	15240000
chr02	15435500	15436000
chr02	16954500	16955000
chr02	17852500	17853000
chr02	17955500	17956000
chr02	18277500	18278000
chr02	18287000	18287500
chr02	18817500	18818000
chr02	19403500	19404000
chr02	20607000	20607500
chr02	20609500	20610000
chr02	20620000	20620500
chr02	20754500	20755000
chr02	20939000	20939500
chr02	21010500	21011000
chr02	21018000	21018500
chr02	21088500	21089000
chr02	21310000	21310500
chr02	21327000	21327500
chr02	21353000	21353500
chr02	21457000	21457500
chr02	21460500	21461000
chr02	21662000	21662500
chr02	21787500	21788000
chr02	21831500	21832000
chr02	21861500	21862000
chr02	21866500	21867000
chr02	21939500	21940000
chr02	21971000	21971500
chr02	22077000	22077500
chr02	22168000	22168500
chr02	22225000	22225500
chr02	22332500	22333000
chr02	22407500	22408000
chr02	22450500	22451000
chr02	22467000	22467500
chr02	22583500	22584000
chr02	23144500	23145000
chr02	23152000	23152500
chr02	23166500	23167000
chr02	23188000	23188500
chr02	23426000	23426500
chr02	23470000	23470500
chr02	23496000	23496500
chr02	23519000	23519500
chr02	23533500	23534000
chr02	23537500	23538000
chr02	23544000	23544500
chr02	23903000	23903500
chr02	24077500	24078000
chr02	24129500	24130000
chr02	24250500	24251000
chr02	24344000	24344500
chr02	24410000	24410500
chr02	24416000	24416500
chr02	24460500	24461500
chr02	24464000	24464500
chr02	24511000	24511500
chr02	24569000	24569500
chr02	24683000	24683500
chr02	24709500	24710000
chr02	24787500	24788000
chr02	24887000	24887500
chr02	24894000	24894500
chr02	24984000	24984500
chr02	25341500	25342000
chr02	25386500	25387000
chr02	25441000	25441500
chr02	25606500	25607000
chr02	25608000	25608500
chr02	25697000	25697500
chr02	25726000	25726500
chr02	25814500	25815000
chr02	25850500	25851000
chr02	25872500	25873000
chr02	25966500	25967000
chr02	26007000	26007500
chr02	26280500	26281000
chr02	26314000	26314500
chr02	26612500	26613000
chr02	26929000	26929500
chr02	27125500	27126000
chr02	27422000	27422500
chr02	27557000	27557500
chr02	27628500	27629000
chr02	27721500	27722000
chr02	27763000	27763500
chr02	27816000	27816500
chr02	27914000	27914500
chr02	27925500	27926000
chr02	27969500	27970000
chr02	28169500	28170000
chr02	28232000	28232500
chr02	28233000	28233500
chr02	28273500	28274000
chr02	28291500	28292000
chr02	28426000	28427000
chr02	28689000	28689500
chr02	28850500	28851500
chr02	28966000	28966500
chr02	29019000	29019500
chr02	29058000	29058500
chr02	29065000	29065500
chr02	29066500	29067000
chr02	29208500	29209500
chr02	29313500	29314000
chr02	29518500	29519000
chr02	29525000	29525500
chr02	29610000	29610500
chr02	29624500	29625000
chr02	29639000	29639500
chr02	29727500	29728000
chr02	29849500	29850000
chr02	30181000	30181500
chr02	30392000	30393000
chr02	31037000	31037500
chr02	31222500	31223000
chr02	31257000	31258000
chr02	31270000	31270500
chr02	31353000	31353500
chr02	31455500	31456000
chr02	31581000	31581500
chr02	31739500	31740000
chr02	32184500	32185000
chr02	32356500	32357000
chr02	32439000	32439500
chr02	32441500	32442000
chr02	32559500	32560000
chr02	32573500	32574000
chr02	32595000	32595500
chr02	32624000	32624500
chr02	32637000	32637500
chr02	32819000	32819500
chr02	32890000	32890500
chr02	32976500	32977000
chr02	33606000	33606500
chr02	33829000	33829500
chr02	33881000	33881500
chr02	33882500	33883000
chr02	34034500	34035000
chr02	34061500	34062000
chr02	34327500	34328000
chr02	34446500	34447000
chr02	34463500	34464000
chr02	34519500	34520000
chr02	34557000	34557500
chr02	34576000	34576500
chr02	34583500	34584000
chr02	34595000	34595500
chr02	34782500	34783000
chr02	34813500	34814000
chr02	34859500	34860000
chr02	34954000	34954500
chr02	35126500	35127000
chr02	35127500	35128000
chr02	35225500	35226000
chr02	35317000	35317500
chr02	35571500	35572000
chr02	35615000	35615500
chr02	35784000	35784500
chr02	35858000	35858500
chr03	215500	216000
chr03	262500	263000
chr03	275000	275500
chr03	338500	339000
chr03	591500	592000
chr03	598500	599000
chr03	682000	682500
chr03	697500	698000
chr03	740000	740500
chr03	776500	777000
chr03	782000	782500
chr03	818000	818500
chr03	859000	859500
chr03	898500	899000
chr03	900000	900500
chr03	1048000	1048500
chr03	1167000	1167500
chr03	1380500	1381000
chr03	1489500	1490000
chr03	1492500	1493000
chr03	1509500	1510000
chr03	1604000	1604500
chr03	1699000	1699500
chr03	2117000	2117500
chr03	2274500	2275000
chr03	2341500	2342000
chr03	2530500	2531000
chr03	2748000	2748500
chr03	2809500	2810000
chr03	2958000	2958500
chr03	3238500	3239000
chr03	3435000	3435500
chr03	3441500	3442000
chr03	3506500	3507000
chr03	3611000	3611500
chr03	3672000	3672500
chr03	3825000	3826000
chr03	3887500	3888000
chr03	3892500	3893000
chr03	3893500	3894000
chr03	3942500	3943000
chr03	4037500	4038000
chr03	4042500	4043000
chr03	4045000	4045500
chr03	4061500	4062000
chr03	4080000	4080500
chr03	4094000	4094500
chr03	4231500	4232000
chr03	4306000	4306500
chr03	4394000	4394500
chr03	4427000	4427500
chr03	4443000	4443500
chr03	4501500	4502000
chr03	4531500	4532000
chr03	4539500	4540000
chr03	4571000	4571500
chr03	4631500	4632000
chr03	4697000	4697500
chr03	4897500	4898000
chr03	4899500	4900000
chr03	4929000	4929500
chr03	5048500	5049000
chr03	5229500	5230000
chr03	5237500	5238000
chr03	5410000	5410500
chr03	5634500	5635000
chr03	5960500	5961000
chr03	6179000	6179500
chr03	6442500	6443000
chr03	6532000	6532500
chr03	6617500	6618000
chr03	7038500	7039000
chr03	7162500	7163000
chr03	7234500	7235000
chr03	7490000	7490500
chr03	7619000	7619500
chr03	7651000	7651500
chr03	7772000	7772500
chr03	7796000	7796500
chr03	7816000	7816500
chr03	7846500	7847000
chr03	7908500	7909000
chr03	8040500	8041000
chr03	8059000	8059500
chr03	8321000	8321500
chr03	8412000	8412500
chr03	8483000	8483500
chr03	8537000	8537500
chr03	8572500	8573000
chr03	8598500	8599000
chr03	8864000	8864500
chr03	9020000	9020500
chr03	9155000	9156000
chr03	9170500	9171000
chr03	9211000	9211500
chr03	9955500	9956000
chr03	10019000	10019500
chr03	10033500	10034000
chr03	10404000	10404500
chr03	10485500	10486000
chr03	10621500	10622000
chr03	10625500	10626000
chr03	10696000	10696500
chr03	10786000	10786500
chr03	10806500	10807000
chr03	10902000	10902500
chr03	10948500	10949000
chr03	11196000	11196500
chr03	11310500	11311000
chr03	11506000	11506500
chr03	11554500	11555000
chr03	11573500	11574000
chr03	11580500	11581000
chr03	11582000	11582500
chr03	11690500	11691000
chr03	11698000	11698500
chr03	11750000	11750500
chr03	11769000	11769500
chr03	11773500	11774000
chr03	11822500	11823000
chr03	11836000	11836500
chr03	11869500	11870000
chr03	12046000	12046500
chr03	12100000	12100500
chr03	12160500	12161000
chr03	12314500	12315000
chr03	12370000	12370500
chr03	12418000	12418500
chr03	12420000	12420500
chr03	12421000	12421500
chr03	12422000	12422500
chr03	12916500	12917000
chr03	12939000	12939500
chr03	12954000	12955000
chr03	13197000	13197500
chr03	13232000	13232500
chr03	13878500	13879000
chr03	14225000	14225500
chr03	14263500	14264000
chr03	14289000	14289500
chr03	14417500	14418500
chr03	14422000	14422500
chr03	14429000	14429500
chr03	14438000	14438500
chr03	14440000	14440500
chr03	14443000	14443500
chr03	14520000	14520500
chr03	14548500	14549000
chr03	14550000	14550500
chr03	14968500	14969000
chr03	14982000	14982500
chr03	15137500	15139500
chr03	15212500	15213000
chr03	15221500	15222000
chr03	15327000	15327500
chr03	15371500	15372000
chr03	15627000	15627500
chr03	15630000	15630500
chr03	15633000	15633500
chr03	15636500	15637000
chr03	15653000	15653500
chr03	15690000	15690500
chr03	16156000	16156500
chr03	16178500	16179000
chr03	16214500	16215000
chr03	16216000	16216500
chr03	16217000	16217500
chr03	16223000	16223500
chr03	16228000	16228500
chr03	16246500	16247000
chr03	16311500	16312000
chr03	17659500	17660000
chr03	17876000	17876500
chr03	17926000	17926500
chr03	17927000	17927500
chr03	18112500	18113000
chr03	18882000	18882500
chr03	19323500	19324000
chr03	20233000	20233500
chr03	20427500	20428000
chr03	20595500	20596000
chr03	20763500	20764000
chr03	21101500	21102000
chr03	21222500	21223000
chr03	21280500	21281000
chr03	21281500	21282000
chr03	21448000	21448500
chr03	21661000	21661500
chr03	21664000	21664500
chr03	22160000	22160500
chr03	22218000	22218500
chr03	22278500	22279000
chr03	22443000	22443500
chr03	22459000	22459500
chr03	22604500	22605000
chr03	22718500	22719000
chr03	22723000	22723500
chr03	22736500	22737000
chr03	22822000	22822500
chr03	22889000	22889500
chr03	23001500	23002000
chr03	23058500	23059000
chr03	23420500	23421000
chr03	23654000	23654500
chr03	23692000	23692500
chr03	23995500	23996000
chr03	24071500	24072000
chr03	24288000	24288500
chr03	24379500	24380000
chr03	24676500	24677000
chr03	24782000	24783000
chr03	24797000	24797500
chr03	24805000	24805500
chr03	24854500	24855500
chr03	25154000	25154500
chr03	25204000	25204500
chr03	25343000	25343500
chr03	25482000	25482500
chr03	26267500	26268000
chr03	26395500	26396000
chr03	26419500	26420000
chr03	26440500	26441000
chr03	26444500	26445000
chr03	26544500	26545000
chr03	26711000	26711500
chr03	26781000	26781500
chr03	26791500	26792000
chr03	27000000	27000500
chr03	27008500	27009000
chr03	27020500	27021000
chr03	27064000	27064500
chr03	27178000	27178500
chr03	27222500	27223000
chr03	27324000	27324500
chr03	27388000	27388500
chr03	27392000	27392500
chr03	27801500	27802000
chr03	28056500	28057000
chr03	28177500	28178000
chr03	28522000	28522500
chr03	28615000	28615500
chr03	28618500	28619000
chr03	28654000	28654500
chr03	28801000	28801500
chr03	28868500	28869000
chr03	28892500	28894000
chr03	28895500	28896000
chr03	28897500	28898000
chr03	28899500	28900000
chr03	28906500	28907500
chr03	28915000	28915500
chr03	29194500	29195000
chr03	29199000	29199500
chr03	29405000	29405500
chr03	29436000	29436500
chr03	29531500	29532000
chr03	29553500	29554000
chr03	29576500	29577000
chr03	29764000	29764500
chr03	30059000	30059500
chr03	30075500	30076000
chr03	30137500	30138000
chr03	30262000	30262500
chr03	30357000	30357500
chr03	30461500	30462000
chr03	30763000	30763500
chr03	30789500	30790000
chr03	30823500	30824000
chr03	30922000	30922500
chr03	30979500	30980000
chr03	31440000	31440500
chr03	31494000	31494500
chr03	31571500	31572000
chr03	31602000	31602500
chr03	31668500	31669000
chr03	31674000	31674500
chr03	31939500	31940000
chr03	32105000	32105500
chr03	32108500	32109000
chr03	32198000	32198500
chr03	32293500	32294000
chr03	32346500	32347000
chr03	32506500	32507000
chr03	32623500	32624000
chr03	32649500	32650000
chr03	32698500	32699000
chr03	32756500	32757000
chr03	32895500	32896000
chr03	32988500	32989000
chr03	32998500	32999000
chr03	33102000	33102500
chr03	33116000	33116500
chr03	33987000	33987500
chr03	34051000	34051500
chr03	34083000	34083500
chr03	34210500	34211000
chr03	34297000	34297500
chr03	34337500	34338000
chr03	34395500	34396000
chr03	34487000	34487500
chr03	34493000	34493500
chr03	34497000	34497500
chr03	34511000	34511500
chr03	34736000	34736500
chr03	34791500	34792000
chr03	34801500	34802000
chr03	34823500	34824000
chr03	34854500	34855000
chr03	34872000	34872500
chr03	34912500	34913000
chr03	35222500	35223000
chr03	35224000	35224500
chr03	35238000	35238500
chr03	35250000	35250500
chr03	35269500	35270000
chr03	35378500	35379000
chr03	35573000	35573500
chr03	35595000	35595500
chr03	35791000	35791500
chr03	35821500	35822000
chr03	36042000	36042500
chr03	36302500	36303000
chr03	36347000	36347500
chr03	36369000	36369500
chr04	131000	131500
chr04	455000	455500
chr04	623000	623500
chr04	638500	639000
chr04	740000	740500
chr04	912000	912500
chr04	1000500	1001000
chr04	1007000	1007500
chr04	1020500	1021000
chr04	1055500	1056000
chr04	1103500	1104000
chr04	1172000	1172500
chr04	1252000	1252500
chr04	1444500	1445000
chr04	1702000	1702500
chr04	1713000	1713500
chr04	1822000	1822500
chr04	1901000	1901500
chr04	2248500	2249000
chr04	2391000	2391500
chr04	2408500	2409000
chr04	2448500	2449000
chr04	2460500	2461000
chr04	2497500	2498000
chr04	3661000	3661500
chr04	4398500	4399000
chr04	4419000	4419500
chr04	4462000	4462500
chr04	4495000	4495500
chr04	4554500	4555000
chr04	4876500	4877000
chr04	4878000	4878500
chr04	5042000	5042500
chr04	5107000	5107500
chr04	5113500	5114000
chr04	5128500	5129000
chr04	5136500	5137000
chr04	5147500	5148000
chr04	5244000	5244500
chr04	5261500	5262000
chr04	5269000	5269500
chr04	5289500	5290000
chr04	5937500	5938000
chr04	5951000	5951500
chr04	6260000	6260500
chr04	6631500	6632000
chr04	6897500	6898000
chr04	6948500	6949000
chr04	6972500	6973000
chr04	6975000	6975500
chr04	7007500	7008000
chr04	7192000	7192500
chr04	7316500	7317000
chr04	7544000	7544500
chr04	8041000	8041500
chr04	8209500	8210000
chr04	8270500	8271000
chr04	8285500	8286000
chr04	8303000	8303500
chr04	8307000	8307500
chr04	8308500	8309000
chr04	8314000	8314500
chr04	8318500	8319000
chr04	8320000	8320500
chr04	8421500	8422000
chr04	8477000	8477500
chr04	8484500	8485000
chr04	8523500	8524500
chr04	8530500	8531000
chr04	8588500	8589000
chr04	8639500	8640000
chr04	9283000	9283500
chr04	10996500	10997000
chr04	11026000	11026500
chr04	11051000	11051500
chr04	11296500	11297000
chr04	11301500	11302000
chr04	11418500	11419000
chr04	11475500	11476000
chr04	11721500	11722000
chr04	11798000	11798500
chr04	12289000	12289500
chr04	12622000	12622500
chr04	12669500	12670000
chr04	12915000	12915500
chr04	12919500	12920000
chr04	13172500	13173000
chr04	13473000	13473500
chr04	13510500	13511000
chr04	13524000	13524500
chr04	13525500	13526000
chr04	13556000	13556500
chr04	13557500	13558000
chr04	13566500	13567000
chr04	13569000	13569500
chr04	13623000	13623500
chr04	13963500	13964000
chr04	14057000	14058000
chr04	14072000	14072500
chr04	14208500	14209000
chr04	14549000	14549500
chr04	15271000	15271500
chr04	15519000	15519500
chr04	15875500	15876000
chr04	15882000	15882500
chr04	15885500	15886000
chr04	15947000	15947500
chr04	15954000	15954500
chr04	15974000	15974500
chr04	15975000	15975500
chr04	15977000	15977500
chr04	16577000	16577500
chr04	16584000	16584500
chr04	16587000	16587500
chr04	16894000	16894500
chr04	16929500	16930000
chr04	16999500	17000000
chr04	17488500	17489500
chr04	17765000	17765500
chr04	17789500	17790000
chr04	17817000	17817500
chr04	17917000	17917500
chr04	17923000	17924000
chr04	17939500	17940000
chr04	18071000	18071500
chr04	18160500	18161000
chr04	18168000	18168500
chr04	18501000	18502000
chr04	18506500	18507000
chr04	18532000	18532500
chr04	18533500	18534000
chr04	18536000	18536500
chr04	18557000	18557500
chr04	18568500	18569000
chr04	18585000	18585500
chr04	18587500	18588000
chr04	18881000	18881500
chr04	18948000	18948500
chr04	19235500	19236000
chr04	19239000	19239500
chr04	19386000	19386500
chr04	19546000	19546500
chr04	19735000	19735500
chr04	20122500	20123000
chr04	20151000	20151500
chr04	20154500	20155000
chr04	20191000	20191500
chr04	20219500	20220000
chr04	20306000	20306500
chr04	20555000	20555500
chr04	20681500	20682000
chr04	20739000	20739500
chr04	20832000	20832500
chr04	21288000	21288500
chr04	21416000	21416500
chr04	21449500	21450000
chr04	21510500	21511000
chr04	21532500	21533000
chr04	21535000	21535500
chr04	22144500	22145000
chr04	22187000	22187500
chr04	22188500	22189000
chr04	22403000	22403500
chr04	23031000	23031500
chr04	23239500	23240000
chr04	23402000	23402500
chr04	23549000	23549500
chr04	23571000	23571500
chr04	23603500	23604000
chr04	23604500	23605000
chr04	23819000	23819500
chr04	23862000	23862500
chr04	23863000	23864000
chr04	23872500	23873500
chr04	23880000	23880500
chr04	23881500	23882000
chr04	23891000	23891500
chr04	23999500	24000000
chr04	24009500	24010000
chr04	24126500	24127000
chr04	24347500	24348000
chr04	24480500	24481000
chr04	24491500	24492000
chr04	24673000	24673500
chr04	24687500	24688000
chr04	24787000	24787500
chr04	24923000	24923500
chr04	24930500	24931500
chr04	25160500	25161500
chr04	25165500	25166000
chr04	25249000	25249500
chr04	25320500	25321500
chr04	25322500	25323000
chr04	27199000	27199500
chr04	27232500	27233000
chr04	27501000	27501500
chr04	27689500	27690000
chr04	27846000	27846500
chr04	27858500	27859000
chr04	28010000	28010500
chr04	28151500	28152000
chr04	28224000	28224500
chr04	28439000	28439500
chr04	28552500	28553000
chr04	28764500	28765000
chr04	28802000	28802500
chr04	28824500	28825000
chr04	28848000	28848500
chr04	29098000	29098500
chr04	29105000	29105500
chr04	29115500	29116000
chr04	29137500	29138000
chr04	29528500	29529000
chr04	30050500	30051000
chr04	30176500	30177000
chr04	30207500	30208000
chr04	30211500	30212000
chr04	30235000	30235500
chr04	30549000	30549500
chr04	31064500	31065000
chr04	31070500	31071000
chr04	31071500	31072000
chr04	31201500	31202000
chr04	31237000	31237500
chr04	31279500	31280000
chr04	31333500	31334000
chr04	31376500	31377000
chr04	31398000	31398500
chr04	31469000	31470000
chr04	31524000	31524500
chr04	31557500	31558000
chr04	31568000	31568500
chr04	31781000	31781500
chr04	32040500	32041000
chr04	32169500	32170000
chr04	32170500	32171000
chr04	32221500	32222000
chr04	32236500	32237000
chr04	32283500	32284000
chr04	32328000	32328500
chr04	32464500	32465000
chr04	32596500	32597000
chr04	32780000	32780500
chr04	33019500	33020000
chr04	33138000	33138500
chr04	33375500	33376000
chr04	33406000	33406500
chr04	33410500	33411000
chr04	33416000	33416500
chr04	33425000	33425500
chr04	33521000	33521500
chr04	33696500	33697000
chr04	34427000	34427500
chr04	34491500	34492000
chr04	34564500	34565000
chr04	34611000	34611500
chr04	34764000	34764500
chr04	34838500	34839000
chr04	34860000	34860500
chr04	35048000	35048500
chr05	356500	357000
chr05	453500	454000
chr05	725000	725500
chr05	760000	760500
chr05	797000	797500
chr05	872500	873000
chr05	876500	877000
chr05	967500	968000
chr05	983500	984000
chr05	1106500	1107000
chr05	1111000	1111500
chr05	1166500	1167000
chr05	1251000	1251500
chr05	1338500	1339000
chr05	1421000	1421500
chr05	1457500	1458000
chr05	1478000	1478500
chr05	1485000	1486000
chr05	1648000	1648500
chr05	1684000	1684500
chr05	1698000	1698500
chr05	1739000	1739500
chr05	1757000	1757500
chr05	1832500	1833000
chr05	1856000	1857000
chr05	1858000	1858500
chr05	2007500	2008000
chr05	2019000	2019500
chr05	2020500	2021000
chr05	2117500	2118000
chr05	2211500	2212000
chr05	2213500	2214000
chr05	2225500	2226000
chr05	2239000	2239500
chr05	2241000	2241500
chr05	2387500	2388000
chr05	2593500	2594000
chr05	2594500	2595000
chr05	2736000	2736500
chr05	2741000	2741500
chr05	2902000	2902500
chr05	2925500	2926000
chr05	3267000	3267500
chr05	3334500	3335000
chr05	3375000	3375500
chr05	3555000	3555500
chr05	3557000	3557500
chr05	3647000	3647500
chr05	3714500	3715000
chr05	3872500	3873000
chr05	4073000	4073500
chr05	4075500	4076000
chr05	4101000	4101500
chr05	4110000	4110500
chr05	4272000	4272500
chr05	4328000	4328500
chr05	4647500	4648000
chr05	4658500	4659000
chr05	4701000	4701500
chr05	4808500	4809000
chr05	4811000	4811500
chr05	4847500	4848000
chr05	4873000	4874000
chr05	4875000	4875500
chr05	4890000	4890500
chr05	4913000	4913500
chr05	4934000	4934500
chr05	5418000	5418500
chr05	6548500	6549000
chr05	6841500	6842000
chr05	6863000	6863500
chr05	6875000	6875500
chr05	6885500	6886000
chr05	6914000	6914500
chr05	6920500	6921000
chr05	6936500	6937000
chr05	7394000	7394500
chr05	7459500	7460000
chr05	7709000	7709500
chr05	7711000	7711500
chr05	7755000	7755500
chr05	7822500	7823000
chr05	7825000	7825500
chr05	8154000	8154500
chr05	8545500	8546000
chr05	8549000	8549500
chr05	8595000	8595500
chr05	8675500	8676000
chr05	8776000	8776500
chr05	8840000	8840500
chr05	8872500	8873500
chr05	9586500	9587000
chr05	9648500	9649000
chr05	10724000	10724500
chr05	11210500	11211000
chr05	11214000	11214500
chr05	12570000	12570500
chr05	14815500	14816000
chr05	14903000	14903500
chr05	14933500	14934000
chr05	15619500	15620000
chr05	15637000	15637500
chr05	15840000	15840500
chr05	15866000	15866500
chr05	15953000	15953500
chr05	16070000	16070500
chr05	16273000	16273500
chr05	16420000	16420500
chr05	17285500	17286000
chr05	17308000	17308500
chr05	17322500	17323000
chr05	17347500	17348000
chr05	17435500	17436000
chr05	17496000	17496500
chr05	17525500	17526000
chr05	17547500	17548000
chr05	17565500	17566000
chr05	17657500	17658000
chr05	17661500	17662000
chr05	17718500	17719000
chr05	17724000	17724500
chr05	17738000	17738500
chr05	17752000	17752500
chr05	17778000	17778500
chr05	17780500	17781000
chr05	17801000	17801500
chr05	17898500	17899000
chr05	17963000	17963500
chr05	18043000	18043500
chr05	18103000	18103500
chr05	18254000	18254500
chr05	18277500	18278000
chr05	18316500	18317000
chr05	18404500	18405000
chr05	18408500	18409000
chr05	18518000	18518500
chr05	18607500	18608000
chr05	18623500	18624000
chr05	18861500	18862000
chr05	18862500	18863000
chr05	18867500	18868000
chr05	19046500	19047000
chr05	19468500	19469000
chr05	19473000	19473500
chr05	19542000	19542500
chr05	19659500	19660000
chr05	19705000	19705500
chr05	19751000	19751500
chr05	19951500	19952000
chr05	19990000	19990500
chr05	20243000	20243500
chr05	20479000	20479500
chr05	20541000	20541500
chr05	20812000	20812500
chr05	20997000	20997500
chr05	21002500	21003500
chr05	21085000	21085500
chr05	21100500	21101000
chr05	21134500	21135000
chr05	21193000	21193500
chr05	21639500	21640000
chr05	21677000	21677500
chr05	21835000	21835500
chr05	22077500	22078000
chr05	22145000	22145500
chr05	22328500	22329000
chr05	22334500	22335000
chr05	22356000	22357000
chr05	22447500	22448000
chr05	22461000	22461500
chr05	22462000	22462500
chr05	22653500	22654500
chr05	22935500	22936000
chr05	23027000	23027500
chr05	23223000	23223500
chr05	23948500	23949000
chr05	23996000	23996500
chr05	24021500	24022000
chr05	24143500	24144000
chr05	24160000	24160500
chr05	24200500	24201000
chr05	24492000	24492500
chr05	24509000	24509500
chr05	24782500	24783000
chr05	25028000	25028500
chr05	25036000	25036500
chr05	25041000	25041500
chr05	25233500	25234000
chr05	25260500	25261000
chr05	25405500	25406000
chr05	25436500	25437000
chr05	25574000	25574500
chr05	25816000	25816500
chr05	26182500	26183000
chr05	26183500	26184000
chr05	26205000	26205500
chr05	26224500	26225000
chr05	26225500	26226000
chr05	26229000	26229500
chr05	26233500	26234000
chr05	27078500	27079000
chr05	27100500	27101000
chr05	27122500	27123500
chr05	27183500	27184000
chr05	27412000	27412500
chr05	27524000	27524500
chr05	27600500	27601000
chr05	27624500	27625000
chr05	27699000	27699500
chr05	27835000	27835500
chr05	27858000	27858500
chr05	28066000	28066500
chr05	28150000	28150500
chr05	28228500	28229000
chr05	28272000	28272500
chr05	28331000	28331500
chr05	28670500	28671000
chr05	28811000	28811500
chr05	28950000	28950500
chr05	29189500	29190000
chr05	29220500	29221000
chr05	29465500	29466000
chr05	29500500	29501000
chr05	29516500	29517000
chr06	3549500	3550000
chr06	3561500	3562000
chr06	3657000	3657500
chr06	3660500	3661000
chr06	4059000	4059500
chr06	4099500	4100000
chr06	4118000	4118500
chr06	4239500	4240500
chr06	4271000	4271500
chr06	4308000	4308500
chr06	4353500	4354000
chr06	4382000	4382500
chr06	4385500	4386000
chr06	4387500	4388500
chr06	4420500	4421000
chr06	4475500	4476000
chr06	4592000	4592500
chr06	4601500	4602500
chr06	4616000	4616500
chr06	4637500	4638000
chr06	4882000	4882500
chr06	5621000	5621500
chr06	5636000	5636500
chr06	5699000	5699500
chr06	5917500	5918000
chr06	6057000	6057500
chr06	6098000	6098500
chr06	6110000	6110500
chr06	6141000	6141500
chr06	6142500	6143000
chr06	6188000	6188500
chr06	6190500	6191000
chr06	6192500	6193000
chr06	6671000	6671500
chr06	7055000	7055500
chr06	7165000	7165500
chr06	7240500	7241000
chr06	7313500	7314000
chr06	7369000	7369500
chr06	7370000	7370500
chr06	7474500	7475000
chr06	7501000	7501500
chr06	7506500	7507000
chr06	7515500	7516000
chr06	7518000	7518500
chr06	7521500	7522500
chr06	7524500	7525000
chr06	7552500	7553000
chr06	7765000	7765500
chr06	7997500	7998000
chr06	8068500	8069000
chr06	8071000	8071500
chr06	8166500	8167000
chr06	8168000	8169000
chr06	8233000	8233500
chr06	8239000	8239500
chr06	8240500	8241000
chr06	8279000	8279500
chr06	8371000	8371500
chr06	8398000	8398500
chr06	8758500	8759000
chr06	8838500	8839000
chr06	8944500	8945000
chr06	8945500	8946000
chr06	8946500	8947000
chr06	8958500	8959000
chr06	8972000	8972500
chr06	8973000	8973500
chr06	9224500	9225000
chr06	9230000	9230500
chr06	9245500	9246000
chr06	9250500	9251000
chr06	9310000	9310500
chr06	9427500	9428000
chr06	9468000	9468500
chr06	9480000	9480500
chr06	9777000	9777500
chr06	10033500	10034000
chr06	10092000	10092500
chr06	10143000	10143500
chr06	10382500	10383000
chr06	10419000	10419500
chr06	10461000	10461500
chr06	10490500	10491000
chr06	10646000	10646500
chr06	10690000	10690500
chr06	10848000	10848500
chr06	10911000	10911500
chr06	11058000	11058500
chr06	11219500	11220000
chr06	11537500	11538000
chr06	11553000	11553500
chr06	11578000	11578500
chr06	11716500	11717000
chr06	12040000	12040500
chr06	12145500	12146000
chr06	12180000	12180500
chr06	12999500	13000000
chr06	13051500	13052000
chr06	13133000	13133500
chr06	13312500	13313000
chr06	13894500	13895000
chr06	13969500	13970000
chr06	15171000	15171500
chr06	15600500	15601000
chr06	15933500	15934000
chr06	16026000	16026500
chr06	16085000	16085500
chr06	16213500	16214000
chr06	16292000	16292500
chr06	16434500	16435000
chr06	16501500	16502500
chr06	16533000	16533500
chr06	16537500	16538000
chr06	16802500	16803000
chr06	16806500	16807000
chr06	16813000	16813500
chr06	16815000	16815500
chr06	17022500	17023000
chr06	17409500	17410000
chr06	17487000	17488000
chr06	17627500	17628000
chr06	17981500	17982000
chr06	18213000	18213500
chr06	18899000	18899500
chr06	19308500	19309000
chr06	19707500	19708000
chr06	19759500	19760000
chr06	19865500	19866000
chr06	19978000	19978500
chr06	19984500	19985000
chr06	20012000	20012500
chr06	20061000	20061500
chr06	20182000	20182500
chr06	20228500	20229000
chr06	20245000	20245500
chr06	20528500	20529000
chr06	21002500	21003000
chr06	21005000	21005500
chr06	21018500	21019000
chr06	21092000	21092500
chr06	21229000	21229500
chr06	21303000	21303500
chr06	21320500	21321000
chr06	21359500	21360000
chr06	21573000	21573500
chr06	21666000	21666500
chr06	21805000	21805500
chr06	21808500	21809000
chr06	21962500	21963000
chr06	22027000	22027500
chr06	22029000	22029500
chr06	22137000	22137500
chr06	22180500	22181000
chr06	22803500	22804000
chr06	23003000	23003500
chr06	23098500	23099000
chr06	23118000	23118500
chr06	23235500	23236000
chr06	23333000	23333500
chr06	23400000	23400500
chr06	23416000	23416500
chr06	23455500	23456000
chr06	23475000	23475500
chr06	23654000	23654500
chr06	23662500	23663000
chr06	23718500	23719000
chr06	23914000	23914500
chr06	24024000	24024500
chr06	24220000	24220500
chr06	24284000	24284500
chr06	24300000	24300500
chr06	24894000	24894500
chr06	24915000	24915500
chr06	25010000	25010500
chr06	25176500	25177000
chr06	25185500	25186000
chr06	25193500	25194000
chr06	25219000	25219500
chr06	25541500	25542000
chr06	25706500	25707000
chr06	25743000	25743500
chr06	25951000	25951500
chr06	26030500	26031000
chr06	26046000	26046500
chr06	26084500	26085000
chr06	26092000	26092500
chr06	26094500	26095000
chr06	26140500	26141000
chr06	26259500	26260000
chr06	26383500	26384000
chr06	27013500	27014000
chr06	27337500	27338000
chr06	27341000	27341500
chr06	27516000	27516500
chr06	27946000	27946500
chr06	27970500	27971000
chr06	28005000	28005500
chr06	28083000	28083500
chr06	28096000	28096500
chr06	28167000	28167500
chr06	28206500	28207000
chr06	28232500	28233000
chr06	28572000	28572500
chr06	28768000	28768500
chr06	28833500	28834000
chr06	28843500	28844000
chr06	28983500	28984000
chr06	29217000	29217500
chr06	29220500	29221000
chr06	29222000	29222500
chr06	29229000	29230000
chr06	29490500	29491000
chr06	29495000	29495500
chr06	29564500	29565000
chr06	29573000	29573500
chr06	29713000	29713500
chr06	30048500	30049000
chr06	30065500	30066000
chr06	30126000	30126500
chr06	30475000	30475500
chr06	30794000	30794500
chr06	30827500	30828000
chr06	30879500	30880000
chr06	30892000	30892500
chr06	31105000	31105500
chr06	31202000	31202500
chr07	129000	129500
chr07	220000	220500
chr07	222000	222500
chr07	921500	922000
chr07	939000	939500
chr07	1185500	1186000
chr07	1499500	1500000
chr07	1633500	1634000
chr07	1690000	1690500
chr07	1697500	1698000
chr07	1705000	1705500
chr07	1765000	1765500
chr07	2521000	2521500
chr07	3172000	3172500
chr07	3173000	3173500
chr07	3344000	3345000
chr07	3594000	3594500
chr07	3869000	3869500
chr07	3872000	3872500
chr07	3912000	3912500
chr07	3947000	3947500
chr07	4287500	4288000
chr07	4291500	4292000
chr07	4811000	4811500
chr07	4815000	4815500
chr07	4831500	4832000
chr07	5311500	5312000
chr07	5353500	5354000
chr07	5368000	5368500
chr07	5420000	5420500
chr07	5462000	5462500
chr07	5564500	5565000
chr07	5847500	5848000
chr07	5861000	5861500
chr07	5862500	5863000
chr07	5899000	5899500
chr07	6002500	6003000
chr07	6803500	6804000
chr07	6841000	6841500
chr07	6862000	6862500
chr07	6867000	6867500
chr07	6879000	6879500
chr07	6882000	6882500
chr07	6942000	6942500
chr07	7114000	7114500
chr07	7255000	7255500
chr07	7285000	7285500
chr07	7309500	7310000
chr07	7368000	7368500
chr07	7379000	7379500
chr07	7383500	7384000
chr07	7943000	7943500
chr07	7989500	7990000
chr07	8180000	8180500
chr07	8566000	8566500
chr07	9069500	9070000
chr07	9344000	9344500
chr07	9428500	9429000
chr07	9523500	9524000
chr07	9531000	9531500
chr07	9565500	9566000
chr07	9676000	9676500
chr07	9761500	9762000
chr07	9856500	9857000
chr07	10007500	10008500
chr07	10014000	10014500
chr07	10813500	10814000
chr07	10825000	10825500
chr07	11143500	11144000
chr07	11184500	11185000
chr07	11245500	11246000
chr07	11248000	11248500
chr07	11281500	11282000
chr07	11287000	11287500
chr07	11581000	11581500
chr07	11646500	11647000
chr07	11650000	11650500
chr07	12420500	12421000
chr07	12471000	12471500
chr07	12665000	12665500
chr07	12730500	12731000
chr07	12882000	12882500
chr07	12903500	12904000
chr07	12928000	12928500
chr07	13025000	13025500
chr07	13064500	13065000
chr07	13072000	13072500
chr07	13179500	13180000
chr07	13203500	13204000
chr07	13212500	13213000
chr07	13255500	13256000
chr07	13421000	13421500
chr07	13534000	13534500
chr07	13554000	13554500
chr07	14319500	14320000
chr07	14523500	14524000
chr07	14672500	14673000
chr07	15023500	15024000
chr07	15068000	15068500
chr07	15254000	15254500
chr07	15323500	15324500
chr07	15366500	15367000
chr07	15371000	15371500
chr07	15385000	15385500
chr07	15400000	15400500
chr07	15411500	15412000
chr07	15418000	15418500
chr07	15509000	15509500
chr07	15579000	15579500
chr07	15890000	15890500
chr07	15998000	15998500
chr07	16190500	16191000
chr07	16218000	16218500
chr07	16519500	16520000
chr07	16642000	16642500
chr07	16652500	16653000
chr07	16667000	16667500
chr07	16668000	16668500
chr07	16746000	16746500
chr07	16748500	16749000
chr07	16774500	16775000
chr07	17092000	17092500
chr07	17114000	17114500
chr07	17298500	17299000
chr07	17357000	17357500
chr07	17493000	17494000
chr07	17496000	17496500
chr07	17521000	17522500
chr07	17570000	17570500
chr07	17907000	17907500
chr07	17987500	17988000
chr07	18084000	18084500
chr07	18117000	18117500
chr07	18357000	18357500
chr07	18396500	18397000
chr07	18470000	18470500
chr07	18481000	18481500
chr07	18587000	18587500
chr07	18797000	18797500
chr07	18823000	18823500
chr07	19119500	19120000
chr07	19133500	19134000
chr07	19283000	19283500
chr07	19396500	19397000
chr07	19445500	19446000
chr07	19447000	19447500
chr07	19458000	19458500
chr07	19464000	19465000
chr07	19493500	19494000
chr07	19550500	19551000
chr07	19624500	19625000
chr07	19850000	19850500
chr07	19885000	19885500
chr07	19891500	19892000
chr07	19902500	19903000
chr07	20010500	20011000
chr07	20015500	20016000
chr07	20053000	20053500
chr07	20061500	20062000
chr07	20083500	20084000
chr07	20093500	20094000
chr07	20095000	20095500
chr07	20125500	20126000
chr07	20129000	20129500
chr07	20359500	20360000
chr07	20493000	20493500
chr07	20519500	20520000
chr07	20620500	20621000
chr07	20687500	20688000
chr07	20728000	20728500
chr07	20789000	20790000
chr07	20794000	20794500
chr07	20805500	20806000
chr07	20850000	20850500
chr07	20873500	20874000
chr07	20884000	20884500
chr07	20929500	20930000
chr07	21256000	21256500
chr07	21265000	21265500
chr07	21287000	21287500
chr07	21288500	21289000
chr07	21308000	21308500
chr07	21323500	21324000
chr07	21408500	21409000
chr07	21432500	21433000
chr07	21464500	21465000
chr07	21477500	21478000
chr07	21480500	21481000
chr07	21514000	21514500
chr07	21601000	21601500
chr07	21612000	21612500
chr07	21885000	21885500
chr07	21935500	21936000
chr07	22243500	22244000
chr07	22270000	22270500
chr07	22308500	22309000
chr07	22313500	22314000
chr07	22459500	22460000
chr07	22532500	22533000
chr07	22778500	22779000
chr07	22893500	22894000
chr07	22898500	22899500
chr07	22991000	22991500
chr07	22993000	22993500
chr07	23213500	23214000
chr07	23229500	23230000
chr07	23267000	23267500
chr07	23288500	23289000
chr07	23338500	23339500
chr07	23342500	23343000
chr07	23491000	23491500
chr07	23887000	23887500
chr07	24060000	24060500
chr07	24075500	24076000
chr07	24144500	24145000
chr07	24194000	24194500
chr07	24213000	24213500
chr07	24514000	24514500
chr07	24517500	24518000
chr07	24519000	24519500
chr07	24526000	24527500
chr07	24601000	24601500
chr07	24713000	24713500
chr07	24773000	24773500
chr07	24799000	24799500
chr07	24844500	24845000
chr07	24937500	24939000
chr07	24948500	24949000
chr07	24974000	24974500
chr07	25183000	25183500
chr07	25234500	25235000
chr07	25443500	25444000
chr07	25507500	25508000
chr07	25622500	25623000
chr07	25731500	25732000
chr07	25752000	25752500
chr07	25802000	25802500
chr07	25863500	25864000
chr07	25917500	25918000
chr07	26047500	26048000
chr07	26065500	26066000
chr07	26093500	26094000
chr07	26222000	26222500
chr07	26747500	26748000
chr07	26750500	26751000
chr07	26751500	26752000
chr07	26760500	26761000
[truncated: 1,118 more rows]

## Sheet: TP_reference_broad_MITE
Chromosome	Start	End
chr01	2500	3000
chr01	34500	35500
chr01	37000	38000
chr01	54500	57000
chr01	79000	79500
chr01	81500	82500
chr01	92000	93000
chr01	94000	94500
chr01	135500	136000
chr01	138000	139000
chr01	156500	157000
chr01	164500	165000
chr01	169000	169500
chr01	175000	176500
chr01	177500	179000
chr01	201000	201500
chr01	214000	214500
chr01	215000	216000
chr01	217500	218000
chr01	222500	223500
chr01	224000	224500
chr01	225500	226000
chr01	230000	230500
chr01	238000	239500
chr01	248000	248500
chr01	266500	267500
chr01	270000	270500
chr01	271500	273000
chr01	273500	274500
chr01	275000	276000
chr01	282500	283500
chr01	296500	297000
chr01	297500	302500
chr01	317000	319500
chr01	334000	335000
chr01	336500	337000
chr01	351000	352000
chr01	391000	391500
chr01	396500	398000
chr01	400500	401500
chr01	411000	412500
chr01	420500	421000
chr01	426000	426500
chr01	431500	432500
chr01	434500	435500
chr01	452500	453500
chr01	459000	460000
chr01	461500	462500
chr01	464000	464500
chr01	483000	484000
chr01	493500	495000
chr01	497500	498500
chr01	501000	502000
chr01	506500	507500
chr01	528500	529500
chr01	530500	531500
chr01	532500	534000
chr01	534500	535500
chr01	539000	539500
chr01	546500	547000
chr01	558000	559000
chr01	560000	562000
chr01	568000	569000
chr01	572500	574000
chr01	575500	576500
chr01	580000	580500
chr01	597000	597500
chr01	727000	727500
chr01	728000	728500
chr01	779000	781500
chr01	796500	797000
chr01	811000	812000
chr01	871500	872000
chr01	915000	915500
chr01	929500	930000
chr01	954000	954500
chr01	960500	961000
chr01	986500	987000
chr01	1007500	1008500
chr01	1032000	1035500
chr01	1037000	1038500
chr01	1055000	1056000
chr01	1063500	1064000
chr01	1070500	1071000
chr01	1077000	1078500
chr01	1087000	1088000
chr01	1093500	1094000
chr01	1103000	1104000
chr01	1116500	1118000
chr01	1121500	1122500
chr01	1130500	1131500
chr01	1132500	1135500
chr01	1142500	1143500
chr01	1144500	1145500
chr01	1146500	1147500
chr01	1172500	1173500
chr01	1191000	1192000
chr01	1196000	1196500
chr01	1197000	1197500
chr01	1204500	1205500
chr01	1206500	1208500
chr01	1209000	1210000
chr01	1212500	1213500
chr01	1218000	1221000
chr01	1222500	1223000
chr01	1237000	1238000
chr01	1242500	1244500
chr01	1253000	1254000
chr01	1266000	1267000
chr01	1283500	1285000
chr01	1287500	1288500
chr01	1290500	1291000
chr01	1291500	1292500
chr01	1293500	1295000
chr01	1296000	1297500
chr01	1300500	1301500
chr01	1302500	1304500
chr01	1306000	1306500
chr01	1316000	1317500
chr01	1319500	1321000
chr01	1327000	1328500
chr01	1336500	1337000
chr01	1337500	1338500
chr01	1339000	1339500
chr01	1342000	1345000
chr01	1349000	1350000
chr01	1350500	1352000
chr01	1353000	1353500
chr01	1355000	1355500
chr01	1361000	1362000
chr01	1367000	1367500
chr01	1376500	1378500
chr01	1389000	1390500
chr01	1398000	1398500
chr01	1419000	1421000
chr01	1430000	1430500
chr01	1435500	1436500
chr01	1437500	1438000
chr01	1495500	1496500
chr01	1499000	1499500
chr01	1514500	1516000
chr01	1517000	1518000
chr01	1522500	1523500
chr01	1533500	1534000
chr01	1543500	1544500
chr01	1546000	1547000
chr01	1554000	1555000
chr01	1605500	1606500
chr01	1620500	1622000
chr01	1627500	1628500
chr01	1629500	1630000
chr01	1630500	1631500
chr01	1649500	1650500
chr01	1653500	1654000
chr01	1654500	1655000
chr01	1661000	1662000
chr01	1663000	1664000
chr01	1668500	1669500
chr01	1677500	1678000
chr01	1687000	1687500
chr01	1690000	1691000
chr01	1692000	1693000
chr01	1697500	1698000
chr01	1704500	1705500
chr01	1711000	1712000
chr01	1715000	1716000
chr01	1720000	1720500
chr01	1723500	1724500
chr01	1725000	1725500
chr01	1727000	1728000
chr01	1729500	1730500
chr01	1744500	1745500
chr01	1753500	1754500
chr01	1761500	1762000
chr01	1762500	1763000
chr01	1763500	1765000
chr01	1769000	1770000
chr01	1779500	1781000
chr01	1784000	1784500
chr01	1785000	1787000
chr01	1788500	1789500
chr01	1795500	1796500
chr01	1812500	1813500
chr01	1817500	1819000
chr01	1840000	1841000
chr01	1843000	1843500
chr01	1849000	1850000
chr01	1850500	1851500
chr01	1862000	1863000
chr01	1883000	1886000
chr01	1887500	1888000
chr01	1893000	1894000
chr01	1894500	1895000
chr01	1896000	1896500
chr01	1930500	1931000
chr01	1937500	1938500
chr01	1945000	1946000
chr01	1950000	1951000
chr01	1971000	1972000
chr01	1973000	1974000
chr01	1987500	1988000
chr01	1991000	1992000
chr01	1993000	1993500
chr01	2004000	2004500
chr01	2005000	2006000
chr01	2006500	2007000
chr01	2067000	2068000
chr01	2068500	2069000
chr01	2087500	2088500
chr01	2095500	2096500
chr01	2098000	2098500
chr01	2105500	2106000
chr01	2115500	2117500
chr01	2129500	2130000
chr01	2130500	2131000
chr01	2141000	2142000
chr01	2144500	2146000
chr01	2149000	2150000
chr01	2152500	2153500
chr01	2156500	2157500
chr01	2159000	2160000
chr01	2166000	2168000
chr01	2169500	2171500
chr01	2173000	2174500
chr01	2176000	2176500
chr01	2177500	2178000
chr01	2218000	2219000
chr01	2223000	2224000
chr01	2227000	2227500
chr01	2228000	2228500
chr01	2230000	2231000
chr01	2237500	2238000
chr01	2255500	2256000
chr01	2258000	2259000
chr01	2260500	2261000
chr01	2274500	2275000
chr01	2281000	2282000
chr01	2286500	2287000
chr01	2288500	2289500
chr01	2291000	2292000
chr01	2306500	2307500
chr01	2315000	2316000
chr01	2317500	2318500
chr01	2324500	2325500
chr01	2344000	2345500
chr01	2353500	2354500
chr01	2360500	2361000
chr01	2372000	2372500
chr01	2383000	2383500
chr01	2386000	2386500
chr01	2397000	2398000
chr01	2409000	2410000
chr01	2417500	2418000
chr01	2419000	2419500
chr01	2423500	2424000
chr01	2428500	2429500
chr01	2447000	2447500
chr01	2459000	2459500
chr01	2497000	2497500
chr01	2499000	2499500
chr01	2503500	2504000
chr01	2527500	2528000
chr01	2534000	2534500
chr01	2539500	2540500
chr01	2543500	2544000
chr01	2546000	2546500
chr01	2552500	2553500
chr01	2554000	2555000
chr01	2555500	2556500
chr01	2559500	2560500
chr01	2583500	2584500
chr01	2594500	2595000
chr01	2596500	2597500
chr01	2615500	2616000
chr01	2619500	2621000
chr01	2623500	2626000
chr01	2627500	2628500
chr01	2630000	2630500
chr01	2647000	2647500
chr01	2655500	2657500
chr01	2658500	2659500
chr01	2663000	2663500
chr01	2665500	2666000
chr01	2692000	2692500
chr01	2712500	2713500
chr01	2718000	2719000
chr01	2741000	2741500
chr01	2744000	2745500
chr01	2752000	2752500
chr01	2756000	2757500
chr01	2763500	2764000
chr01	2764500	2766000
chr01	2787000	2788000
chr01	2790000	2790500
chr01	2799500	2800500
chr01	2808500	2809500
chr01	2823000	2823500
chr01	2846000	2847000
chr01	2850000	2850500
chr01	2855500	2856000
chr01	2858000	2859000
chr01	2861500	2862500
chr01	2902000	2902500
chr01	2905500	2907000
chr01	2925500	2926000
chr01	2926500	2927000
chr01	2961500	2962500
chr01	2981500	2982000
chr01	3006000	3007000
chr01	3014500	3015500
chr01	3019000	3019500
chr01	3085000	3085500
chr01	3106000	3107000
chr01	3107500	3108500
chr01	3126000	3127000
chr01	3131000	3131500
chr01	3219000	3220000
chr01	3220500	3221500
chr01	3245500	3246500
chr01	3250500	3251000
chr01	3264500	3266000
chr01	3287500	3288000
chr01	3297500	3298000
chr01	3299000	3299500
chr01	3300000	3300500
chr01	3301000	3301500
chr01	3305000	3305500
chr01	3306000	3306500
chr01	3308500	3309500
chr01	3322000	3323000
chr01	3336500	3337500
chr01	3344000	3345000
chr01	3361000	3362000
chr01	3368500	3369000
chr01	3369500	3370500
chr01	3371500	3372500
chr01	3374000	3375000
chr01	3376000	3376500
chr01	3377500	3378500
chr01	3382500	3383500
chr01	3393000	3393500
chr01	3400500	3401500
chr01	3410500	3411500
chr01	3416500	3417000
chr01	3417500	3418500
chr01	3420000	3421000
chr01	3436500	3439500
chr01	3454500	3455000
chr01	3456500	3457000
chr01	3465000	3465500
chr01	3481500	3482500
chr01	3485000	3486000
chr01	3492000	3492500
chr01	3494000	3494500
chr01	3497000	3498000
chr01	3505000	3506000
chr01	3508500	3509500
chr01	3523000	3524000
chr01	3528500	3529500
chr01	3537000	3537500
chr01	3543500	3544500
chr01	3546500	3548000
chr01	3556500	3557000
chr01	3567000	3568000
chr01	3576000	3577500
chr01	3580000	3580500
chr01	3583000	3583500
chr01	3584500	3585500
chr01	3588000	3589500
chr01	3604000	3606000
chr01	3607000	3608500
chr01	3614500	3615000
chr01	3616000	3616500
chr01	3617000	3617500
chr01	3630000	3630500
chr01	3632000	3632500
chr01	3636500	3637500
chr01	3641500	3642000
chr01	3651000	3652000
chr01	3657000	3658000
chr01	3658500	3660000
chr01	3691000	3692000
chr01	3693500	3695000
chr01	3700000	3700500
chr01	3709000	3711500
chr01	3729500	3730000
chr01	3733000	3733500
chr01	3734500	3735000
chr01	3746000	3748500
chr01	3760000	3761000
chr01	3777500	3778500
chr01	3789000	3790000
chr01	3790500	3791500
chr01	3797500	3798500
chr01	3799500	3800000
chr01	3803500	3804000
chr01	3846000	3846500
chr01	3853500	3855000
chr01	3858500	3859000
chr01	3872000	3872500
chr01	3874000	3875000
chr01	3911500	3913000
chr01	3916500	3917500
chr01	3918500	3919000
chr01	3930500	3931000
chr01	3935500	3936500
chr01	3944000	3945000
chr01	3945500	3946500
chr01	3955500	3956000
chr01	3964000	3965000
chr01	3967000	3967500
chr01	3968500	3971000
chr01	3972000	3974500
chr01	3985500	3986500
chr01	3988000	3989000
chr01	3992500	3993500
chr01	3997500	3998500
chr01	4002500	4003000
chr01	4005500	4006000
chr01	4008500	4009000
chr01	4011500	4012000
chr01	4013500	4014000
chr01	4014500	4015500
chr01	4019500	4020500
chr01	4023500	4024500
chr01	4032500	4033500
chr01	4044500	4046500
chr01	4047000	4048000
chr01	4050500	4051500
chr01	4055000	4055500
chr01	4056000	4056500
chr01	4058500	4059000
chr01	4082500	4083500
chr01	4096500	4097500
chr01	4098000	4099500
chr01	4126500	4127000
chr01	4142000	4142500
chr01	4151000	4152000
chr01	4152500	4153000
chr01	4156000	4157000
chr01	4168000	4168500
chr01	4169500	4171000
chr01	4175500	4176500
chr01	4184000	4185000
chr01	4185500	4186500
chr01	4193000	4193500
chr01	4203500	4204000
chr01	4205000	4206000
chr01	4207500	4208500
chr01	4220000	4221500
chr01	4225000	4226000
chr01	4250000	4251000
chr01	4251500	4252500
chr01	4260500	4261000
chr01	4261500	4262000
chr01	4262500	4263000
chr01	4279000	4280000
chr01	4285000	4285500
chr01	4290500	4291000
chr01	4294000	4294500
chr01	4304500	4306000
chr01	4336500	4337500
chr01	4339000	4340000
chr01	4353500	4355000
chr01	4370500	4371000
chr01	4371500	4372500
chr01	4403000	4404000
chr01	4409500	4410500
chr01	4412000	4413500
chr01	4420000	4421500
chr01	4429000	4430000
chr01	4443500	4445000
chr01	4448000	4448500
chr01	4453000	4453500
chr01	4458000	4458500
chr01	4507500	4508000
chr01	4510000	4510500
chr01	4513000	4514000
chr01	4521500	4522000
chr01	4525000	4525500
chr01	4533000	4533500
chr01	4565500	4566500
chr01	4568500	4569000
chr01	4570500	4571000
chr01	4573500	4574500
chr01	4578000	4579000
chr01	4586000	4586500
chr01	4594500	4595500
chr01	4597000	4598000
chr01	4613000	4614000
chr01	4614500	4615000
chr01	4618000	4619000
chr01	4619500	4620000
chr01	4633000	4634500
chr01	4635500	4636000
chr01	4636500	4637000
chr01	4655500	4656000
chr01	4657000	4658000
chr01	4659000	4660000
chr01	4668000	4668500
chr01	4685000	4685500
chr01	4687000	4688000
chr01	4691000	4692500
chr01	4694000	4695000
chr01	4701500	4702500
chr01	4704000	4706500
chr01	4707000	4707500
chr01	4708500	4710500
chr01	4716000	4717000
chr01	4723000	4723500
chr01	4736000	4736500
chr01	4737500	4738500
chr01	4750000	4751000
chr01	4752500	4753500
chr01	4775000	4776000
chr01	4788500	4789500
chr01	4793000	4793500
chr01	4803000	4803500
chr01	4805000	4806000
chr01	4810000	4810500
chr01	4824000	4824500
chr01	4831000	4833000
chr01	4834000	4834500
chr01	4835000	4836000
chr01	4847500	4848500
chr01	4854500	4856000
chr01	4872500	4873000
chr01	4877000	4877500
chr01	4887500	4888500
chr01	4998000	4998500
chr01	5051000	5051500
chr01	5069000	5069500
chr01	5092000	5092500
chr01	5107500	5108000
chr01	5109500	5110000
chr01	5127500	5128000
chr01	5159500	5160000
chr01	5198500	5199000
chr01	5225000	5225500
chr01	5226000	5226500
chr01	5228500	5230000
chr01	5230500	5231500
chr01	5234000	5235500
chr01	5253000	5254000
chr01	5259000	5260000
chr01	5263000	5263500
chr01	5266500	5268000
chr01	5273500	5274500
chr01	5277000	5278000
chr01	5285500	5287000
chr01	5295500	5296000
chr01	5302500	5303500
chr01	5305000	5307000
chr01	5308500	5309000
chr01	5313500	5314500
chr01	5318000	5319000
chr01	5327000	5328500
chr01	5330000	5331500
chr01	5335500	5336500
chr01	5343500	5344000
chr01	5345000	5346000
chr01	5346500	5347500
chr01	5351500	5352000
chr01	5355000	5356000
chr01	5357000	5358000
chr01	5363500	5364000
chr01	5365500	5366000
chr01	5366500	5367000
chr01	5368500	5370500
chr01	5372000	5374000
chr01	5377500	5378000
chr01	5383500	5384000
chr01	5385000	5385500
chr01	5386000	5386500
chr01	5389000	5390000
chr01	5394500	5395000
chr01	5399500	5401000
chr01	5408000	5408500
chr01	5420500	5422500
chr01	5426500	5427500
chr01	5431500	5432500
chr01	5437500	5438500
chr01	5441000	5442000
chr01	5448500	5449500
chr01	5450000	5451000
chr01	5456000	5456500
chr01	5477000	5478000
chr01	5480500	5482000
chr01	5483000	5483500
chr01	5484000	5485000
chr01	5489000	5489500
chr01	5500000	5502500
chr01	5503500	5505500
chr01	5523500	5525000
chr01	5527500	5528500
chr01	5532500	5533000
chr01	5534500	5535000
chr01	5535500	5536000
chr01	5538000	5540500
chr01	5551000	5551500
chr01	5552000	5552500
chr01	5554000	5554500
chr01	5556000	5556500
chr01	5557000	5558500
chr01	5559000	5560000
chr01	5563000	5563500
chr01	5575000	5576000
chr01	5578000	5579000
chr01	5607000	5607500
chr01	5614000	5615000
chr01	5621000	5623500
chr01	5624000	5624500
chr01	5629500	5630500
chr01	5634500	5636500
chr01	5637500	5638500
chr01	5639000	5639500
chr01	5641500	5642000
chr01	5644500	5645000
chr01	5648000	5649000
chr01	5655500	5656500
chr01	5657000	5657500
chr01	5658000	5658500
chr01	5659000	5660500
chr01	5679500	5680500
chr01	5681000	5681500
chr01	5682500	5683000
chr01	5684500	5685500
chr01	5686000	5687000
chr01	5687500	5688500
chr01	5690000	5691000
chr01	5697500	5698000
chr01	5698500	5699000
chr01	5702000	5703000
chr01	5705000	5705500
chr01	5711500	5712500
chr01	5716000	5717000
chr01	5718000	5718500
chr01	5723000	5724000
chr01	5725500	5726500
chr01	5734500	5735500
chr01	5746000	5747500
chr01	5752000	5752500
chr01	5754000	5755000
chr01	5772500	5773000
chr01	5782500	5783000
chr01	5783500	5784500
chr01	5786000	5786500
chr01	5787000	5787500
chr01	5813500	5814500
chr01	5823000	5824000
chr01	5845500	5847500
chr01	5849000	5849500
chr01	5861000	5861500
chr01	5864000	5865000
chr01	5870500	5871000
chr01	5881500	5882500
chr01	5883000	5883500
chr01	5888500	5889500
chr01	5917000	5918000
chr01	5941000	5942000
chr01	5960000	5960500
chr01	5967500	5968500
chr01	5974000	5974500
chr01	5980000	5981000
chr01	5985500	5986500
chr01	5988500	5990500
chr01	5999500	6000500
chr01	6002500	6003000
chr01	6010000	6011000
chr01	6014500	6015000
chr01	6016000	6017000
chr01	6023500	6024500
chr01	6030500	6031000
chr01	6033500	6034000
chr01	6034500	6037500
chr01	6039000	6039500
chr01	6040000	6041000
chr01	6059500	6060000
chr01	6062000	6063000
chr01	6074500	6075000
chr01	6097000	6098000
chr01	6099000	6100500
chr01	6106000	6107000
chr01	6110000	6111000
chr01	6119000	6119500
chr01	6120500	6121000
chr01	6127000	6128000
chr01	6130000	6131000
chr01	6133000	6134000
chr01	6143000	6144000
chr01	6145500	6146500
chr01	6154500	6155500
chr01	6157000	6158000
chr01	6159500	6160000
chr01	6173000	6174000
chr01	6178000	6179500
chr01	6190000	6190500
chr01	6194000	6195000
chr01	6213000	6214000
chr01	6215000	6216500
chr01	6220000	6221000
chr01	6225000	6226000
chr01	6228500	6229500
chr01	6232500	6233500
chr01	6238500	6239000
chr01	6258500	6259000
chr01	6266000	6267500
chr01	6273500	6274000
chr01	6281500	6283000
chr01	6285500	6286500
chr01	6287500	6288000
chr01	6290500	6291000
chr01	6293500	6296000
chr01	6297500	6298000
chr01	6301500	6303000
chr01	6308000	6308500
chr01	6309500	6310500
chr01	6318000	6319000
chr01	6323000	6324000
chr01	6334500	6335000
chr01	6335500	6336500
chr01	6340000	6340500
chr01	6342500	6343000
chr01	6345000	6345500
chr01	6351500	6352500
chr01	6359500	6360500
chr01	6367000	6367500
chr01	6380000	6380500
chr01	6394000	6394500
chr01	6400000	6401000
chr01	6402000	6402500
chr01	6411500	6412500
chr01	6413500	6414500
chr01	6416000	6416500
chr01	6417000	6417500
chr01	6420500	6421500
chr01	6422000	6422500
chr01	6423000	6424000
chr01	6431000	6433500
chr01	6441000	6441500
chr01	6454500	6455500
chr01	6456000	6457000
chr01	6468500	6469000
chr01	6477500	6478000
chr01	6489500	6490000
chr01	6515000	6515500
chr01	6523000	6523500
chr01	6532500	6533500
chr01	6554000	6555000
chr01	6562000	6563500
chr01	6570000	6571500
chr01	6586000	6586500
chr01	6594500	6596500
chr01	6597000	6597500
chr01	6598500	6599500
chr01	6601000	6602500
chr01	6603000	6605000
chr01	6608000	6609000
chr01	6611500	6612500
chr01	6619000	6620000
chr01	6623000	6624000
chr01	6630500	6631000
chr01	6632500	6633000
chr01	6638500	6639000
chr01	6641000	6642000
chr01	6646500	6647500
chr01	6652500	6653000
chr01	6668000	6669000
chr01	6672000	6673000
chr01	6678500	6680000
chr01	6680500	6682000
chr01	6683000	6684000
chr01	6686000	6687500
chr01	6720000	6721000
chr01	6728500	6729500
chr01	6731500	6732500
chr01	6765500	6766500
chr01	6772000	6772500
chr01	6798500	6799500
chr01	6801500	6803500
chr01	6807000	6807500
chr01	6810500	6811500
chr01	6819000	6820000
chr01	6821500	6822000
chr01	6823500	6824500
chr01	6827000	6828500
chr01	6829000	6829500
chr01	6835500	6836500
chr01	6844500	6845500
chr01	6847500	6848000
chr01	6849000	6849500
chr01	6851000	6852000
chr01	6853500	6854500
chr01	6861000	6862000
chr01	6865000	6866500
chr01	6870000	6870500
chr01	6871000	6871500
chr01	6872500	6873000
chr01	6882500	6883500
chr01	6887000	6889000
chr01	6905500	6906000
chr01	6915000	6917500
chr01	6921000	6922000
chr01	6924000	6925000
chr01	6942000	6942500
chr01	6946000	6948500
chr01	6949000	6950000
chr01	6956000	6956500
chr01	6959000	6960000
chr01	6962500	6965000
chr01	6965500	6967000
chr01	6976500	6979000
chr01	6981500	6982500
chr01	6985500	6987000
chr01	6988000	6989000
chr01	6993500	6994500
chr01	6998500	6999500
chr01	7005000	7005500
chr01	7006500	7007500
chr01	7008000	7008500
chr01	7011000	7011500
chr01	7013500	7014500
chr01	7015500	7016000
chr01	7022000	7023000
chr01	7023500	7024500
chr01	7031000	7032000
chr01	7033000	7033500
chr01	7034500	7035500
chr01	7036500	7038000
chr01	7045000	7046000
chr01	7049500	7050000
chr01	7051000	7051500
chr01	7052000	7053000
chr01	7055000	7055500
chr01	7057000	7058000
chr01	7060000	7061000
chr01	7064000	7064500
chr01	7070000	7071000
chr01	7074500	7075500
chr01	7078000	7078500
chr01	7079000	7079500
chr01	7084500	7085500
chr01	7095500	7096000
chr01	7104000	7104500
chr01	7109500	7110000
chr01	7138000	7139500
chr01	7141500	7142500
chr01	7144000	7146000
chr01	7146500	7147500
chr01	7167500	7168000
chr01	7175000	7175500
chr01	7187000	7187500
chr01	7191500	7192000
chr01	7192500	7193500
chr01	7196500	7197000
chr01	7199500	7200500
chr01	7214000	7214500
chr01	7217000	7218000
chr01	7218500	7219500
chr01	7222500	7223000
chr01	7225500	7226500
chr01	7227000	7227500
chr01	7231500	7232500
chr01	7233500	7234000
chr01	7237000	7238000
chr01	7239000	7240000
chr01	7241000	7242000
chr01	7242500	7243000
chr01	7243500	7244000
chr01	7246000	7247000
chr01	7249000	7250000
chr01	7255500	7256500
chr01	7257500	7258500
chr01	7259000	7259500
chr01	7261000	7262000
chr01	7264500	7265000
chr01	7273500	7274500
chr01	7280500	7282000
chr01	7284500	7285500
chr01	7287000	7288000
chr01	7295000	7296000
chr01	7307500	7308000
chr01	7312000	7313000
chr01	7314000	7315000
chr01	7316000	7317000
chr01	7319000	7320000
chr01	7320500	7322000
chr01	7324500	7325000
chr01	7333000	7333500
chr01	7339000	7340000
chr01	7347500	7348500
chr01	7360000	7360500
chr01	7382000	7382500
chr01	7383000	7383500
chr01	7396000	7397500
chr01	7400500	7401500
chr01	7410000	7411500
chr01	7413000	7413500
chr01	7415500	7416000
chr01	7416500	7417500
chr01	7426500	7427500
chr01	7428500	7429000
chr01	7434000	7434500
chr01	7437000	7438000
chr01	7444000	7445000
chr01	7454000	7455000
chr01	7465500	7466000
chr01	7470000	7472000
chr01	7494000	7495000
chr01	7503000	7504000
chr01	7510000	7510500
chr01	7514000	7515000
chr01	7515500	7516500
chr01	7533500	7534500
chr01	7536500	7537000
chr01	7555000	7556000
chr01	7556500	7557500
chr01	7565000	7566000
chr01	7566500	7567000
chr01	7585000	7585500
chr01	7590000	7590500
chr01	7597000	7597500
chr01	7598000	7599000
chr01	7604500	7605500
chr01	7607000	7608000
chr01	7609500	7610500
chr01	7612000	7612500
chr01	7613500	7614500
chr01	7619000	7620000
chr01	7621000	7622500
chr01	7628000	7628500
chr01	7630000	7631000
chr01	7664500	7665000
chr01	7676000	7677000
chr01	7687500	7688000
chr01	7690000	7690500
chr01	7700500	7701500
chr01	7715000	7716000
chr01	7723500	7724500
chr01	7729000	7729500
chr01	7733000	7734000
chr01	7748000	7749000
chr01	7754500	7755000
chr01	7756000	7757500
chr01	7758500	7760000
chr01	7760500	7761500
chr01	7767500	7768500
chr01	7769500	7771500
chr01	7778500	7779000
chr01	7801000	7802000
chr01	7802500	7803000
chr01	7803500	7804000
chr01	7816000	7817000
chr01	7819500	7821500
chr01	7839000	7839500
chr01	7846500	7847500
chr01	7881500	7882500
chr01	7896500	7897000
chr01	7900500	7901500
chr01	7902500	7903000
chr01	7909000	7910000
chr01	7911000	7911500
chr01	7918000	7918500
chr01	7921500	7922500
chr01	7923500	7924000
chr01	7926000	7926500
chr01	7939500	7940500
chr01	7950500	7951500
chr01	7952000	7953000
chr01	7965000	7966000
chr01	7975500	7976000
chr01	7977000	7978000
chr01	7979000	7980000
chr01	7990000	7991000
chr01	7998500	7999000
chr01	8009000	8010000
chr01	8019500	8021000
chr01	8025500	8026000
chr01	8029500	8030000
chr01	8036500	8037000
chr01	8040000	8040500
chr01	8043000	8044000
chr01	8046000	8046500
chr01	8063000	8064000
chr01	8069500	8070500
chr01	8076000	8076500
chr01	8079000	8081000
chr01	8081500	8082000
chr01	8087500	8088000
chr01	8107500	8108500
chr01	8122500	8123000
chr01	8140000	8141000
chr01	8142000	8143000
chr01	8147000	8147500
chr01	8159000	8159500
chr01	8160500	8161000
chr01	8161500	8162000
chr01	8176500	8177500
chr01	8184000	8187500
chr01	8188500	8189500
chr01	8195000	8196000
chr01	8199000	8200500
chr01	8205000	8206000
chr01	8207000	8208000
chr01	8210000	8211000
chr01	8211500	8212500
chr01	8214000	8214500
chr01	8227000	8228000
chr01	8229500	8231500
chr01	8246500	8247000
chr01	8250000	8250500
chr01	8273500	8275500
chr01	8279500	8280000
chr01	8296000	8297000
chr01	8306500	8307500
chr01	8315000	8316000
chr01	8317000	8320500
chr01	8324500	8325000
chr01	8328500	8329000
chr01	8337000	8337500
chr01	8341500	8342500
chr01	8346000	8348000
chr01	8359500	8360500
chr01	8376500	8379000
chr01	8381000	8382000
chr01	8411500	8412500
chr01	8419000	8420500
chr01	8430500	8432000
chr01	8433000	8433500
chr01	8436000	8437500
chr01	8438500	8439500
chr01	8440000	8441500
chr01	8445500	8446000
chr01	8448000	8449500
chr01	8454000	8455500
chr01	8456000	8457000
chr01	8472500	8473000
chr01	8480000	8481000
chr01	8482500	8483500
chr01	8484000	8485500
chr01	8490000	8490500
chr01	8499000	8499500
chr01	8521500	8522500
chr01	8528500	8529000
chr01	8535000	8535500
chr01	8537000	8538000
chr01	8539500	8540000
chr01	8542500	8543000
chr01	8554000	8554500
chr01	8559000	8560000
chr01	8574500	8576000
chr01	8580000	8580500
chr01	8589500	8590500
chr01	8591000	8593000
chr01	8596000	8596500
chr01	8636000	8636500
chr01	8641000	8641500
chr01	8654500	8656000
chr01	8667500	8669000
chr01	8671000	8674000
chr01	8675000	8675500
chr01	8677000	8678000
chr01	8679500	8680000
chr01	8681500	8682000
chr01	8688000	8688500
chr01	8708500	8709000
chr01	8710500	8713000
chr01	8717000	8717500
chr01	8722000	8722500
chr01	8724000	8726500
chr01	8727000	8728000
chr01	8750000	8751000
chr01	8766000	8767000
chr01	8780500	8782000
chr01	8784000	8785000
chr01	8785500	8786000
chr01	8790000	8790500
chr01	8795000	8795500
chr01	8798500	8800000
chr01	8800500	8801500
chr01	8818500	8819000
chr01	8828500	8829000
chr01	8837000	8838000
chr01	8849000	8851500
chr01	8860500	8861500
chr01	8877000	8878500
chr01	8880000	8881500
chr01	8882000	8883500
chr01	8884000	8885000
chr01	8886000	8886500
chr01	8900000	8900500
chr01	8902000	8903500
chr01	8908500	8910000
chr01	8911000	8912000
chr01	8912500	8913000
chr01	8913500	8914000
chr01	8926000	8926500
chr01	8930000	8931000
chr01	8952500	8953500
chr01	8954500	8956500
chr01	8969000	8970000
chr01	8971000	8971500
chr01	8972500	8973500
chr01	8984000	8984500
chr01	8987000	8987500
chr01	8990500	8991000
chr01	8993000	8995000
chr01	8998000	8998500
chr01	9001000	9003500
chr01	9008000	9010500
chr01	9017000	9017500
chr01	9020000	9020500
chr01	9045500	9046500
chr01	9049000	9049500
chr01	9054000	9055000
chr01	9059000	9059500
chr01	9061000	9062500
chr01	9071500	9072500
chr01	9073500	9074500
chr01	9084000	9084500
chr01	9086500	9087500
chr01	9090000	9091500
chr01	9093500	9095000
chr01	9103000	9104500
chr01	9107000	9108000
chr01	9109000	9110000
chr01	9113000	9114000
chr01	9141000	9144000
chr01	9144500	9145500
chr01	9147500	9148000
chr01	9149000	9150000
chr01	9152500	9153000
chr01	9154000	9155000
chr01	9159000	9160000
chr01	9170000	9171000
chr01	9185500	9186500
chr01	9187500	9188000
chr01	9189500	9190500
chr01	9211500	9214500
chr01	9221500	9222500
chr01	9224500	9225000
chr01	9237000	9238000
chr01	9241000	9241500
chr01	9244000	9245000
chr01	9246500	9247500
chr01	9249500	9250500
chr01	9251000	9251500
chr01	9258500	9259000
chr01	9267500	9268000
chr01	9282500	9283000
chr01	9283500	9284000
chr01	9286000	9287000
chr01	9287500	9289500
chr01	9292500	9293500
chr01	9295500	9296000
chr01	9310000	9311000
chr01	9312000	9312500
chr01	9313000	9314500
chr01	9315000	9316000
chr01	9326000	9326500
chr01	9329500	9330000
chr01	9339000	9339500
chr01	9369500	9370000
chr01	9374500	9375000
chr01	9391500	9392500
chr01	9400000	9402000
chr01	9404500	9406000
chr01	9406500	9407000
chr01	9421000	9422000
chr01	9422500	9423500
chr01	9442500	9443000
chr01	9452500	9454500
chr01	9477000	9478000
chr01	9487000	9488500
chr01	9491500	9492000
chr01	9514000	9515000
chr01	9515500	9516000
chr01	9517000	9520000
chr01	9530000	9530500
chr01	9544500	9545000
chr01	9548000	9549000
chr01	9549500	9550500
chr01	9557000	9558000
chr01	9559500	9561500
chr01	9562000	9563000
chr01	9582000	9583000
chr01	9584500	9587000
chr01	9588500	9589000
chr01	9589500	9591000
chr01	9591500	9593000
chr01	9593500	9594500
chr01	9595000	9597000
chr01	9598000	9599500
chr01	9605000	9606000
chr01	9607000	9608000
chr01	9610500	9613000
chr01	9614000	9615000
chr01	9616000	9616500
chr01	9633500	9634000
chr01	9653000	9653500
chr01	9656500	9657000
chr01	9662000	9662500
chr01	9669000	9669500
chr01	9685500	9686500
chr01	9693000	9694000
chr01	9700000	9701000
chr01	9701500	9702500
chr01	9706000	9706500
chr01	9707000	9707500
chr01	9710500	9711500
chr01	9714500	9715500
chr01	9716500	9717000
chr01	9718000	9718500
chr01	9720500	9721500
chr01	9729500	9732000
chr01	9732500	9733000
chr01	9734000	9735000
chr01	9739000	9739500
chr01	9745000	9745500
chr01	9746500	9748000
chr01	9759000	9760000
chr01	9762000	9763500
chr01	9767000	9768000
chr01	9768500	9769500
chr01	9776500	9777000
chr01	9777500	9778000
chr01	9778500	9780000
chr01	9785000	9785500
chr01	9792000	9794000
chr01	9807000	9807500
chr01	9811500	9812500
chr01	9816000	9817000
chr01	9851000	9852000
chr01	9852500	9853500
chr01	9854500	9855000
chr01	9857000	9857500
chr01	9871000	9873500
chr01	9885500	9886000
chr01	9896500	9897000
chr01	9898000	9899000
chr01	9900000	9901000
chr01	9904000	9905500
chr01	9908000	9908500
chr01	9910000	9911500
chr01	9921500	9922500
chr01	9924000	9924500
chr01	9944000	9945000
chr01	9947500	9949000
chr01	9954000	9954500
chr01	9974000	9975000
chr01	9979000	9979500
chr01	9981500	9983000
chr01	10002500	10003500
chr01	10009000	10010000
chr01	10029500	10030500
chr01	10045500	10046500
chr01	10051000	10052000
chr01	10063500	10064000
chr01	10066500	10067000
chr01	10069000	10070000
chr01	10108500	10109000
chr01	10109500	10110000
chr01	10125000	10127500
chr01	10131000	10132000
chr01	10132500	10133500
chr01	10140000	10142000
chr01	10171500	10172000
chr01	10189000	10189500
chr01	10262500	10263000
chr01	10287500	10288000
chr01	10300500	10301000
chr01	10306500	10307000
chr01	10329500	10330500
chr01	10332000	10333000
chr01	10336000	10337000
chr01	10341500	10342500
chr01	10344500	10345000
chr01	10367500	10368000
chr01	10374500	10375000
chr01	10439000	10439500
chr01	10501000	10501500
chr01	10511000	10511500
chr01	10528000	10528500
chr01	10602000	10603000
chr01	10668000	10669500
chr01	10680000	10681500
chr01	10687500	10688000
chr01	10688500	10689000
chr01	10707500	10708500
chr01	10746000	10746500
chr01	10751500	10753000
chr01	10755500	10756000
chr01	10766500	10767500
chr01	10800000	10801000
chr01	10833000	10835000
chr01	10841000	10842000
chr01	10847000	10848000
chr01	10870000	10871000
chr01	10896500	10897000
chr01	10903000	10903500
chr01	10908000	10909000
chr01	10915500	10916500
chr01	10924000	10924500
chr01	10929500	10931000
chr01	10933500	10934500
chr01	10937000	10938500
chr01	10944000	10945000
chr01	10949000	10950000
chr01	10976000	10977000
chr01	10979500	10980500
chr01	10991500	10992500
chr01	10995500	10996000
chr01	10996500	10997000
chr01	11009000	11010000
chr01	11023500	11024000
chr01	11040000	11043500
chr01	11048500	11051000
chr01	11052000	11053500
chr01	11056000	11057500
chr01	11080500	11081000
chr01	11082500	11083000
chr01	11084500	11085000
chr01	11086500	11088500
chr01	11091500	11092000
chr01	11111000	11112000
chr01	11115000	11116000
chr01	11132500	11133000
chr01	11141000	11142000
chr01	11153000	11153500
chr01	11154500	11155500
chr01	11156000	11157500
chr01	11162500	11163500
chr01	11169500	11170000
chr01	11189500	11190000
chr01	11201000	11202000
chr01	11204000	11205500
chr01	11213500	11214500
chr01	11221500	11222000
chr01	11228000	11229000
chr01	11236500	11237000
chr01	11237500	11238000
chr01	11243000	11243500
chr01	11251500	11254000
chr01	11260500	11261000
chr01	11265500	11266000
chr01	11271500	11272500
chr01	11277500	11278500
chr01	11279500	11280500
chr01	11281000	11282000
chr01	11289000	11289500
chr01	11340000	11341000
chr01	11346000	11346500
chr01	11353500	11355000
chr01	11365500	11366500
chr01	11368000	11368500
chr01	11371000	11372000
chr01	11374500	11375000
chr01	11380000	11381000
chr01	11479000	11479500
chr01	11503000	11503500
chr01	11504000	11504500
chr01	11555000	11555500
chr01	11569000	11569500
chr01	11582500	11583000
chr01	11675500	11676000
chr01	11732500	11734000
chr01	11736500	11737500
chr01	11742500	11743000
chr01	11747500	11748500
chr01	11751500	11752000
chr01	11755500	11757000
chr01	11759500	11760500
chr01	11770000	11771500
chr01	11772500	11773500
chr01	11776000	11777000
chr01	11777500	11778500
chr01	11779500	11781000
chr01	11785500	11786500
chr01	11788500	11789500
chr01	11796000	11796500
chr01	11809000	11809500
chr01	11824000	11825000
chr01	11847000	11848000
chr01	11850500	11851000
chr01	11861500	11862500
chr01	11866000	11867000
chr01	11881500	11882500
chr01	11900500	11901000
chr01	11901500	11902500
chr01	11913000	11914500
chr01	11915000	11917000
chr01	11939000	11941000
chr01	11962500	11963000
chr01	11972500	11973000
chr01	11984000	11985000
chr01	11996500	11997500
chr01	12029000	12030000
chr01	12031000	12031500
chr01	12063500	12064500
chr01	12075000	12076000
chr01	12076500	12079500
chr01	12084000	12084500
chr01	12118000	12119000
chr01	12120000	12121000
chr01	12123500	12124000
chr01	12134000	12134500
chr01	12136000	12137000
chr01	12138000	12140000
chr01	12142000	12142500
chr01	12144500	12145500
chr01	12146500	12147500
chr01	12160000	12161000
chr01	12175500	12176000
chr01	12183500	12184000
chr01	12187500	12188000
chr01	12204000	12205000
chr01	12212500	12214000
chr01	12214500	12215500
chr01	12218000	12220000
chr01	12247000	12247500
chr01	12248500	12249000
chr01	12264000	12265000
chr01	12269000	12270000
chr01	12271000	12271500
chr01	12278500	12279000
chr01	12281500	12282500
chr01	12285500	12286500
chr01	12296500	12297500
chr01	12299000	12299500
chr01	12302500	12303500
chr01	12311500	12313500
chr01	12316000	12316500
chr01	12317500	12318000
chr01	12319000	12320000
chr01	12324000	12325500
chr01	12326000	12326500
chr01	12337000	12338000
chr01	12340500	12341500
chr01	12343500	12344500
chr01	12345500	12346500
chr01	12354000	12355500
chr01	12356500	12359000
chr01	12362500	12363500
chr01	12367500	12368000
chr01	12373500	12374500
chr01	12376500	12377500
chr01	12405000	12405500
chr01	12420000	12421000
chr01	12427500	12429500
chr01	12488500	12489500
chr01	12497000	12498000
chr01	12501500	12502000
chr01	12502500	12503000
chr01	12509500	12510500
chr01	12548500	12549000
chr01	12559000	12560000
chr01	12561000	12561500
chr01	12563000	12564000
chr01	12565000	12566000
chr01	12577000	12578000
chr01	12589500	12590000
chr01	12611000	12611500
chr01	12634000	12634500
chr01	12650000	12650500
chr01	12661000	12661500
chr01	12663500	12664500
chr01	12666500	12667500
chr01	12673000	12673500
chr01	12678000	12680500
chr01	12681500	12683000
chr01	12684000	12684500
chr01	12694000	12695000
chr01	12700000	12702000
chr01	12717500	12718000
chr01	12732500	12733500
chr01	12736000	12736500
chr01	12738000	12738500
chr01	12748500	12749500
chr01	12750000	12750500
chr01	12751000	12752000
chr01	12771000	12771500
chr01	12772500	12773500
chr01	12807000	12807500
chr01	12808000	12809500
chr01	12851500	12852000
chr01	12875500	12877000
chr01	12878500	12879500
chr01	12881000	12881500
chr01	12886000	12886500
chr01	12892000	12893500
chr01	12894000	12894500
chr01	12905000	12906000
chr01	12909500	12910500
chr01	12920000	12921000
chr01	12926500	12927500
chr01	12929500	12931500
chr01	12939500	12941500
chr01	12943500	12944500
chr01	12985500	12987000
chr01	13121000	13121500
chr01	13122500	13123000
chr01	13123500	13124500
chr01	13126500	13128500
chr01	13129000	13129500
chr01	13209500	13210500
chr01	13214000	13215000
chr01	13216000	13216500
chr01	13235500	13236500
chr01	13240000	13240500
chr01	13249000	13250000
chr01	13253000	13254500
chr01	13263000	13263500
chr01	13269000	13269500
chr01	13282000	13283000
chr01	13289500	13290000
chr01	13291000	13291500
chr01	13299000	13300000
chr01	13302000	13302500
chr01	13304000	13304500
chr01	13323500	13325000
chr01	13334500	13336000
chr01	13341000	13342000
chr01	13344000	13345000
chr01	13347500	13348000
chr01	13352500	13353500
chr01	13358500	13360000
chr01	13378000	13378500
chr01	13381000	13382000
chr01	13387000	13388000
chr01	13397000	13398000
chr01	13408500	13409500
chr01	13418000	13418500
chr01	13420500	13421500
chr01	13431500	13433500
chr01	13434500	13437000
chr01	13443500	13444000
chr01	13456000	13456500
chr01	13457000	13457500
chr01	13473500	13474000
chr01	13477500	13478500
chr01	13511500	13512000
chr01	13515500	13516000
chr01	13519000	13519500
chr01	13534500	13535500
chr01	13536000	13537000
chr01	13537500	13539000
chr01	13549000	13550000
chr01	13552000	13553000
chr01	13576500	13577500
chr01	13598500	13599000
chr01	13710500	13711500
chr01	13715000	13715500
chr01	13720000	13720500
chr01	13799000	13800000
chr01	13851000	13852500
chr01	13905500	13906000
chr01	13922000	13922500
chr01	13925500	13926000
chr01	13932000	13933000
chr01	13942000	13942500
chr01	13948000	13948500
chr01	13951500	13954000
chr01	13954500	13956500
chr01	13983500	13984500
chr01	13987000	13988000
chr01	13989000	13990500
chr01	13993500	13996000
chr01	14009000	14010000
chr01	14015500	14016000
chr01	14024500	14025500
chr01	14030000	14031500
chr01	14041000	14042000
chr01	14057000	14057500
chr01	14068000	14069000
chr01	14070000	14071000
chr01	14071500	14072500
chr01	14073500	14074500
chr01	14075000	14076000
chr01	14100500	14101000
chr01	14110500	14111500
chr01	14112500	14113500
chr01	14119500	14120000
chr01	14141500	14142000
chr01	14165500	14166000
chr01	14234000	14234500
chr01	14263000	14263500
chr01	14282500	14283000
chr01	14291000	14291500
chr01	14293000	14293500
chr01	14324000	14325000
chr01	14325500	14326000
chr01	14339000	14340000
chr01	14342000	14343000
chr01	14345000	14345500
chr01	14347000	14348500
chr01	14349500	14350500
chr01	14351500	14352500
chr01	14354000	14355000
chr01	14357500	14358000
chr01	14358500	14360000
chr01	14362000	14363000
chr01	14375500	14376000
chr01	14384500	14385000
chr01	14391500	14392000
chr01	14393500	14394000
chr01	14400000	14400500
chr01	14405500	14406500
chr01	14441000	14441500
chr01	14455000	14456000
chr01	14458000	14459000
chr01	14461500	14462000
chr01	14469000	14470500
chr01	14477000	14477500
chr01	14478000	14479500
chr01	14482500	14483500
chr01	14487000	14488000
chr01	14503000	14503500
chr01	14504000	14505000
chr01	14509500	14510000
chr01	14511500	14512500
chr01	14526000	14526500
chr01	14533000	14533500
chr01	14594500	14595000
chr01	14604500	14605500
chr01	14620500	14621000
chr01	14629500	14630500
chr01	14631000	14631500
chr01	14632000	14633000
chr01	14637000	14637500
chr01	14642000	14643000
chr01	14643500	14644500
chr01	14645500	14646000
chr01	14675500	14676500
chr01	14677500	14679000
chr01	14684500	14685000
chr01	14731500	14732000
chr01	14739500	14740000
chr01	14744000	14745000
chr01	14748500	14749000
chr01	14751500	14752500
chr01	14758500	14759500
chr01	14765000	14766000
chr01	14768000	14769000
chr01	14770000	14770500
chr01	14778000	14779000
chr01	14779500	14781000
chr01	14788500	14789000
chr01	14790000	14790500
chr01	14792500	14793000
chr01	14797500	14798000
chr01	14860500	14861000
chr01	14887500	14888000
chr01	14889500	14890500
chr01	14894000	14894500
chr01	14895500	14897000
chr01	14927000	14927500
chr01	14943500	14944000
chr01	14946000	14946500
chr01	14960500	14961000
chr01	14973000	14973500
chr01	14989000	14990000
chr01	14995000	14996000
chr01	15005000	15006500
chr01	15008000	15008500
chr01	15016500	15017500
chr01	15019000	15019500
chr01	15024000	15024500
chr01	15026000	15027000
chr01	15064000	15065000
chr01	15084500	15085500
chr01	15099000	15099500
chr01	15112000	15112500
chr01	15124000	15124500
chr01	15126500	15127500
chr01	15130000	15130500
chr01	15132000	15132500
chr01	15140000	15140500
chr01	15149000	15149500
chr01	15155000	15156000
chr01	15181500	15182500
chr01	15187000	15187500
chr01	15197000	15197500
chr01	15216500	15217000
chr01	15231000	15231500
chr01	15232000	15232500
chr01	15255500	15256500
chr01	15266000	15267500
chr01	15272500	15273000
chr01	15273500	15275500
chr01	15287000	15290500
chr01	15345000	15346000
chr01	15399500	15400000
chr01	15404500	15405500
chr01	15408000	15410500
chr01	15424000	15425000
chr01	15450000	15450500
chr01	15467500	15468500
chr01	15481000	15482000
chr01	15487500	15488000
chr01	15489000	15489500
chr01	15493500	15494500
chr01	15496500	15497000
chr01	15498500	15499000
chr01	15500000	15501500
chr01	15504000	15504500
chr01	15512000	15512500
chr01	15514500	15515000
chr01	15515500	15516500
chr01	15559000	15560500
chr01	15561000	15562500
chr01	15575500	15576500
chr01	15620500	15621000
chr01	15674500	15676500
chr01	15677000	15677500
chr01	15688500	15689500
chr01	15690000	15691000
chr01	15692000	15693000
chr01	15745000	15745500
chr01	15765500	15766000
chr01	15834500	15836000
chr01	15836500	15837500
chr01	15935000	15936000
chr01	15936500	15937000
chr01	15948000	15948500
chr01	15951500	15952000
chr01	15970000	15970500
chr01	15979500	15980000
chr01	16000000	16000500
chr01	16039500	16040500
chr01	16059000	16060000
chr01	16066000	16067000
chr01	16069000	16070000
chr01	16097500	16098000
chr01	16099000	16100000
chr01	16111500	16112500
chr01	16115000	16116500
chr01	16117000	16117500
chr01	16119500	16120500
chr01	16126500	16127000
chr01	16133500	16134500
chr01	16135500	16136000
chr01	16146000	16146500
chr01	16148500	16149500
chr01	16154500	16155000
chr01	16156000	16156500
chr01	16157500	16158500
chr01	16175000	16176000
chr01	16187000	16188000
chr01	16205500	16206000
chr01	16244000	16245000
chr01	16267500	16268000
chr01	16281500	16282500
chr01	16304000	16305500
chr01	16320500	16321500
chr01	16323500	16324000
chr01	16329000	16330000
chr01	16334500	16335000
chr01	16337500	16338500
chr01	16368000	16369000
chr01	16369500	16370000
chr01	16371500	16372000
chr01	16374500	16375000
chr01	16377000	16378000
chr01	16433500	16434500
chr01	16448500	16449500
chr01	16450000	16450500
chr01	16490000	16491000
chr01	16515000	16515500
chr01	16539500	16540500
chr01	16596000	16596500
chr01	16610500	16611500
chr01	16640000	16641000
chr01	16643000	16644000
chr01	16723500	16724500
chr01	16725500	16726500
chr01	16970000	16970500
chr01	17107000	17108000
chr01	17109000	17109500
chr01	17110500	17111500
chr01	17156000	17156500
chr01	17158000	17159000
chr01	17162000	17162500
chr01	17163000	17164000
chr01	17169000	17169500
chr01	17211000	17212500
chr01	17223000	17224000
chr01	17229500	17230500
chr01	17261500	17262000
chr01	17264500	17265000
chr01	17280500	17281500
chr01	17292500	17293500
chr01	17297000	17297500
chr01	17299500	17301000
chr01	17325500	17326500
chr01	17338500	17339000
chr01	17340000	17341500
chr01	17346500	17347500
chr01	17356000	17357000
chr01	17375000	17376000
chr01	17386000	17386500
chr01	17387500	17389000
chr01	17393500	17394500
chr01	17395500	17396000
chr01	17405000	17406000
chr01	17406500	17407500
chr01	17409000	17410000
chr01	17416500	17417000
chr01	17419500	17420500
chr01	17431500	17432000
chr01	17445000	17446000
chr01	17461000	17461500
chr01	17466500	17467500
chr01	17480000	17481500
chr01	17488000	17488500
chr01	17492500	17493500
chr01	17510000	17511000
chr01	17512500	17514500
chr01	17543500	17544000
chr01	17555000	17556000
chr01	17559500	17560500
chr01	17580500	17581000
chr01	17582000	17582500
chr01	17587000	17588000
chr01	17590000	17590500
chr01	17604500	17605000
chr01	17608500	17609500
chr01	17625000	17625500
chr01	17656500	17659500
chr01	17660500	17661500
chr01	17664000	17665000
chr01	17678000	17681500
chr01	17693500	17694500
chr01	17698500	17699000
chr01	17716000	17717000
chr01	17718500	17719500
chr01	17724000	17725000
chr01	17726500	17727500
chr01	17747000	17748000
chr01	17752500	17753000
chr01	17756500	17758000
chr01	17764500	17767500
chr01	17768500	17769500
chr01	17771000	17772000
chr01	17794500	17795500
chr01	17837000	17837500
chr01	17838500	17839500
chr01	17852500	17853000
chr01	17854500	17856000
chr01	17857000	17859000
chr01	17862500	17864000
chr01	17866000	17866500
chr01	17893000	17894000
chr01	17896500	17897500
chr01	17904000	17905000
chr01	17911000	17913000
chr01	17913500	17914500
chr01	17917000	17919000
chr01	17927500	17928000
chr01	17930000	17930500
chr01	17934500	17935000
chr01	17955000	17956000
chr01	17958500	17959500
chr01	17980000	17980500
chr01	17982000	17985000
chr01	17987000	17988500
chr01	17998000	17999000
chr01	18013000	18013500
chr01	18015500	18016500
chr01	18021500	18022000
chr01	18038500	18039500
chr01	18049000	18049500
chr01	18050500	18051500
chr01	18064000	18065000
chr01	18068000	18069000
chr01	18071500	18073000
chr01	18075500	18076000
chr01	18079000	18080000
chr01	18095500	18096500
chr01	18106500	18107500
chr01	18112500	18113500
chr01	18123500	18124000
chr01	18128500	18130000
chr01	18131000	18131500
chr01	18133500	18135000
chr01	18144500	18146000
chr01	18158000	18158500
chr01	18176000	18176500
chr01	18184500	18185500
chr01	18190000	18190500
chr01	18193500	18194500
chr01	18199000	18199500
chr01	18200500	18201500
chr01	18202000	18203500
chr01	18204000	18204500
chr01	18209000	18209500
chr01	18217000	18218500
chr01	18220000	18220500
chr01	18227000	18229500
chr01	18232500	18233500
chr01	18235000	18235500
chr01	18242000	18242500
chr01	18261500	18262000
chr01	18262500	18263500
chr01	18284000	18284500
chr01	18285500	18286000
chr01	18287000	18288000
chr01	18297500	18298000
chr01	18301500	18302000
chr01	18325000	18325500
chr01	18328500	18330000
chr01	18334500	18335000
chr01	18337500	18338500
chr01	18346000	18347000
chr01	18368500	18369500
chr01	18372000	18373000
chr01	18389000	18390000
chr01	18399000	18400500
chr01	18401500	18402500
chr01	18410000	18411500
chr01	18420000	18421000
chr01	18442500	18443500
chr01	18476500	18477500
chr01	18517500	18518500
chr01	18525500	18526000
chr01	18558500	18559000
chr01	18592000	18592500
chr01	18608500	18609500
chr01	18612000	18612500
chr01	18619000	18620500
chr01	18621500	18622500
chr01	18639000	18639500
chr01	18662500	18663500
chr01	18676000	18677000
chr01	18713500	18714000
chr01	18718000	18719000
chr01	18754000	18754500
chr01	18757500	18759500
chr01	18771000	18771500
chr01	18777000	18778000
chr01	18779500	18780500
chr01	18785500	18786000
chr01	18803000	18803500
chr01	18814500	18815500
chr01	18817000	18818000
chr01	18820000	18820500
chr01	18827500	18828500
chr01	18844500	18845000
chr01	18846500	18847500
chr01	18850000	18851500
chr01	18858500	18859500
chr01	18873500	18874000
chr01	18888000	18888500
chr01	18890500	18891500
chr01	18908500	18909000
chr01	18930000	18930500
chr01	18939000	18940500
chr01	18946000	18946500
chr01	18958000	18960000
chr01	18960500	18961000
chr01	18984500	18985500
chr01	18987000	18988000
chr01	18992000	18993000
chr01	18996500	18997000
chr01	18998500	18999000
chr01	19000000	19000500
chr01	19008000	19008500
chr01	19009000	19009500
chr01	19031500	19032000
chr01	19040000	19042000
chr01	19045500	19046000
chr01	19048500	19049500
chr01	19050500	19053000
chr01	19065500	19066000
chr01	19067000	19068500
chr01	19069500	19071500
chr01	19076500	19078000
chr01	19094500	19095500
chr01	19101000	19101500
chr01	19105500	19106500
chr01	19107500	19108000
chr01	19131500	19132000
chr01	19140500	19141500
chr01	19172500	19174000
chr01	19175500	19176500
chr01	19177000	19177500
chr01	19187000	19188000
chr01	19193500	19194500
chr01	19195000	19196000
chr01	19202500	19204000
chr01	19204500	19205000
chr01	19207000	19207500
chr01	19279500	19280500
chr01	19282500	19283500
chr01	19286500	19287000
chr01	19287500	19288500
chr01	19294000	19295000
chr01	19313500	19314500
chr01	19322500	19324000
chr01	19327500	19328500
[truncated: 35,127 more rows]

## Sheet: FP_MITEs
Chromosome	Start	End
chr01	189000	189500
chr01	308500	309000
chr01	398500	399000
chr01	516500	517000
chr01	556500	557000
chr01	605500	606000
chr01	803500	804000
chr01	804000	804500
chr01	804500	805000
chr01	1106000	1106500
chr01	1340500	1341000
chr01	1341000	1341500
chr01	1392500	1393000
chr01	1468000	1468500
chr01	1473000	1473500
chr01	1474000	1474500
chr01	1481500	1482000
chr01	1975000	1975500
chr01	1978500	1979000
chr01	1999000	1999500
chr01	2017000	2017500
chr01	2371500	2372000
chr01	2502000	2502500
chr01	2509500	2510000
chr01	2639000	2639500
chr01	2639500	2640000
chr01	2934500	2935000
chr01	3096000	3096500
chr01	3288000	3288500
chr01	3989500	3990000
chr01	3990000	3990500
chr01	3990500	3991000
chr01	3991000	3991500
chr01	3991500	3992000
chr01	4073500	4074000
chr01	4192500	4193000
chr01	4237000	4237500
chr01	4518500	4519000
chr01	4672000	4672500
chr01	4712000	4712500
chr01	4713500	4714000
chr01	5347500	5348000
chr01	5348000	5348500
chr01	5349500	5350000
chr01	5413000	5413500
chr01	5741500	5742000
chr01	5763000	5763500
chr01	5763500	5764000
chr01	5777500	5778000
chr01	5778000	5778500
chr01	6148000	6148500
chr01	6196000	6196500
chr01	6283500	6284000
chr01	6297000	6297500
chr01	6354000	6354500
chr01	6354500	6355000
chr01	6408000	6408500
chr01	6509000	6509500
chr01	6662000	6662500
chr01	6666000	6666500
chr01	6666500	6667000
chr01	6926500	6927000
chr01	7050500	7051000
chr01	7056000	7056500
chr01	7370000	7370500
chr01	7860000	7860500
chr01	7994000	7994500
chr01	8335000	8335500
chr01	8616000	8616500
chr01	8616500	8617000
chr01	8625500	8626000
chr01	8768500	8769000
chr01	8846500	8847000
chr01	8974000	8974500
chr01	9130500	9131000
chr01	9135500	9136000
chr01	9136000	9136500
chr01	9354000	9354500
chr01	9625500	9626000
chr01	9822000	9822500
chr01	9822500	9823000
chr01	9875000	9875500
chr01	10017000	10017500
chr01	10146000	10146500
chr01	10995000	10995500
chr01	11745000	11745500
chr01	11745500	11746000
chr01	11998000	11998500
chr01	12122500	12123000
chr01	12206000	12206500
chr01	12315500	12316000
chr01	12332500	12333000
chr01	12675000	12675500
chr01	12675500	12676000
chr01	12747500	12748000
chr01	12811500	12812000
chr01	12976000	12976500
chr01	13504000	13504500
chr01	13714500	13715000
chr01	13841000	13841500
chr01	13841500	13842000
chr01	13976000	13976500
chr01	14945500	14946000
chr01	15282500	15283000
chr01	15879500	15880000
chr01	16076000	16076500
chr01	16587000	16587500
chr01	16754500	16755000
chr01	17067500	17068000
chr01	17181000	17181500
chr01	17191000	17191500
chr01	18036500	18037000
chr01	18148000	18148500
chr01	18245000	18245500
chr01	18322000	18322500
chr01	18381000	18381500
chr01	18591500	18592000
chr01	18898500	18899000
chr01	18933000	18933500
chr01	19056000	19056500
chr01	19116500	19117000
chr01	19150500	19151000
chr01	19601000	19601500
chr01	19612000	19612500
chr01	19709000	19709500
chr01	19810500	19811000
chr01	19877500	19878000
chr01	19944500	19945000
chr01	20013000	20013500
chr01	20018500	20019000
chr01	20215000	20215500
chr01	20258000	20258500
chr01	20258500	20259000
chr01	20302000	20302500
chr01	20378500	20379000
chr01	20448500	20449000
chr01	20657000	20657500
chr01	20735500	20736000
chr01	20736000	20736500
chr01	20753500	20754000
chr01	20760000	20760500
chr01	20800500	20801000
chr01	20848500	20849000
chr01	21335500	21336000
chr01	21349500	21350000
chr01	22573500	22574000
chr01	22678000	22678500
chr01	22830500	22831000
chr01	22918000	22918500
chr01	23049500	23050000
chr01	23050000	23050500
chr01	23189000	23189500
chr01	23296000	23296500
chr01	23301000	23301500
chr01	23375000	23375500
chr01	23457500	23458000
chr01	23829000	23829500
chr01	23829500	23830000
chr01	23970500	23971000
chr01	24270500	24271000
chr01	24279500	24280000
chr01	24622000	24622500
chr01	24622500	24623000
chr01	24687000	24687500
chr01	24713000	24713500
chr01	24834500	24835000
chr01	24844500	24845000
chr01	24894500	24895000
chr01	25283500	25284000
chr01	25284000	25284500
chr01	25284500	25285000
chr01	25530000	25530500
chr01	25609500	25610000
chr01	25652500	25653000
chr01	25728000	25728500
chr01	25804500	25805000
chr01	25807000	25807500
chr01	26264000	26264500
chr01	26353500	26354000
chr01	26426000	26426500
chr01	26456500	26457000
chr01	26892000	26892500
chr01	26914500	26915000
chr01	26955000	26955500
chr01	27014000	27014500
chr01	27047000	27047500
chr01	27221500	27222000
chr01	27413500	27414000
chr01	27419000	27419500
chr01	27419500	27420000
chr01	27602500	27603000
chr01	27918500	27919000
chr01	28005000	28005500
chr01	28051000	28051500
chr01	28141500	28142000
chr01	28280000	28280500
chr01	28575500	28576000
chr01	28576000	28576500
chr01	28584000	28584500
chr01	28799500	28800000
chr01	28978500	28979000
chr01	29000500	29001000
chr01	29542000	29542500
chr01	29549000	29549500
chr01	29755000	29755500
chr01	29769500	29770000
chr01	29796000	29796500
chr01	29796500	29797000
chr01	29869500	29870000
chr01	30238500	30239000
chr01	30295000	30295500
chr01	30486500	30487000
chr01	30635500	30636000
chr01	30895500	30896000
chr01	30947500	30948000
chr01	31089500	31090000
chr01	31128000	31128500
chr01	31276000	31276500
chr01	31457500	31458000
chr01	31649000	31649500
chr01	31751500	31752000
chr01	31985000	31985500
chr01	32033000	32033500
chr01	32586500	32587000
chr01	32588500	32589000
chr01	32643500	32644000
chr01	32777500	32778000
chr01	32778000	32778500
chr01	32842000	32842500
chr01	32842500	32843000
chr01	32850500	32851000
chr01	32935000	32935500
chr01	33303500	33304000
chr01	33405500	33406000
chr01	33528500	33529000
chr01	33590000	33590500
chr01	33997000	33997500
chr01	33997500	33998000
chr01	34165500	34166000
chr01	34195000	34195500
chr01	34314000	34314500
chr01	34397500	34398000
chr01	34405000	34405500
chr01	34433000	34433500
chr01	34578000	34578500
chr01	34681000	34681500
chr01	35474500	35475000
chr01	35806500	35807000
chr01	36034000	36034500
chr01	36209500	36210000
chr01	36329500	36330000
chr01	36330000	36330500
chr01	36398500	36399000
chr01	36427000	36427500
chr01	36436500	36437000
chr01	36638000	36638500
chr01	36697500	36698000
chr01	36726000	36726500
chr01	36786000	36786500
chr01	36923500	36924000
chr01	37138000	37138500
chr01	37200500	37201000
chr01	37435000	37435500
chr01	37484000	37484500
chr01	37563500	37564000
chr01	37564000	37564500
chr01	37632000	37632500
chr01	37659000	37659500
chr01	37923000	37923500
chr01	38041000	38041500
chr01	38230000	38230500
chr01	38295500	38296000
chr01	38454000	38454500
chr01	38555500	38556000
chr01	38576500	38577000
chr01	38624000	38624500
chr01	38624500	38625000
chr01	39127500	39128000
chr01	39257000	39257500
chr01	39655000	39655500
chr01	39884500	39885000
chr01	41016500	41017000
chr01	41017000	41017500
chr01	41045500	41046000
chr01	41134500	41135000
chr01	41264500	41265000
chr01	41364000	41364500
chr01	41849000	41849500
chr01	41858500	41859000
chr01	41924500	41925000
chr01	41925000	41925500
chr01	41993000	41993500
chr01	42021500	42022000
chr01	42405000	42405500
chr01	42405500	42406000
chr01	42528500	42529000
chr01	42593000	42593500
chr01	42776500	42777000
chr01	42777000	42777500
chr02	1411500	1412000
chr02	1522000	1522500
chr02	1530000	1530500
chr02	1832000	1832500
chr02	1879500	1880000
chr02	1945500	1946000
chr02	2106000	2106500
chr02	2106500	2107000
chr02	2124000	2124500
chr02	2372000	2372500
chr02	2465000	2465500
chr02	2530000	2530500
chr02	2590500	2591000
chr02	2730500	2731000
chr02	2783000	2783500
chr02	2783500	2784000
chr02	2784000	2784500
chr02	2832500	2833000
chr02	3175000	3175500
chr02	3232000	3232500
chr02	3649000	3649500
chr02	3880000	3880500
chr02	3880500	3881000
chr02	3881000	3881500
chr02	4522500	4523000
chr02	4564000	4564500
chr02	4650500	4651000
chr02	4651000	4651500
chr02	4651500	4652000
chr02	4786000	4786500
chr02	4795500	4796000
chr02	4968500	4969000
chr02	5017500	5018000
chr02	5018500	5019000
chr02	5086500	5087000
chr02	5098500	5099000
chr02	5573500	5574000
chr02	5733000	5733500
chr02	5823500	5824000
chr02	5907500	5908000
chr02	6212500	6213000
chr02	6213500	6214000
chr02	6346500	6347000
chr02	6424500	6425000
chr02	6437000	6437500
chr02	6437500	6438000
chr02	6438000	6438500
chr02	6565500	6566000
chr02	7013000	7013500
chr02	7013500	7014000
chr02	7296000	7296500
chr02	7617000	7617500
chr02	7617500	7618000
chr02	7851500	7852000
chr02	7852500	7853000
chr02	8212000	8212500
chr02	8431000	8431500
chr02	8893000	8893500
chr02	8893500	8894000
chr02	8945500	8946000
chr02	9449500	9450000
chr02	9593500	9594000
chr02	9868000	9868500
chr02	10762500	10763000
chr02	10779500	10780000
chr02	11231000	11231500
chr02	11311000	11311500
chr02	11324500	11325000
chr02	11398500	11399000
chr02	11605000	11605500
chr02	11743500	11744000
chr02	12651500	12652000
chr02	12761500	12762000
chr02	12762000	12762500
chr02	13086000	13086500
chr02	13378000	13378500
chr02	13889500	13890000
chr02	13952000	13952500
chr02	14017500	14018000
chr02	14018000	14018500
chr02	14253500	14254000
chr02	14359500	14360000
chr02	14391000	14391500
chr02	14680000	14680500
chr02	14933500	14934000
chr02	15667000	15667500
chr02	15670000	15670500
chr02	16078500	16079000
chr02	16528500	16529000
chr02	16587000	16587500
chr02	17169000	17169500
chr02	17177500	17178000
chr02	17484000	17484500
chr02	18323000	18323500
chr02	18336500	18337000
chr02	18684000	18684500
chr02	18893500	18894000
chr02	19104500	19105000
chr02	19251000	19251500
chr02	19251500	19252000
chr02	19366000	19366500
chr02	19366500	19367000
chr02	19433500	19434000
chr02	19633500	19634000
chr02	19706000	19706500
chr02	19706500	19707000
chr02	19761500	19762000
chr02	19774500	19775000
chr02	19881500	19882000
chr02	20173000	20173500
chr02	20224000	20224500
chr02	20280500	20281000
chr02	20314000	20314500
chr02	20652500	20653000
chr02	20790000	20790500
chr02	21000500	21001000
chr02	21081500	21082000
chr02	21657000	21657500
chr02	21797000	21797500
chr02	22083500	22084000
chr02	22257000	22257500
chr02	22339000	22339500
chr02	22412000	22412500
chr02	22927500	22928000
chr02	22928000	22928500
chr02	23105500	23106000
chr02	23129500	23130000
chr02	23200000	23200500
chr02	23337500	23338000
chr02	23417500	23418000
chr02	23751000	23751500
chr02	23817500	23818000
chr02	23990000	23990500
chr02	24062500	24063000
chr02	24063000	24063500
chr02	24261500	24262000
chr02	24568000	24568500
chr02	25313000	25313500
chr02	25382500	25383000
chr02	25383500	25384000
chr02	25767000	25767500
chr02	25772000	25772500
chr02	25895500	25896000
chr02	25968500	25969000
chr02	25994500	25995000
chr02	26167500	26168000
chr02	26309500	26310000
chr02	26681000	26681500
chr02	27057500	27058000
chr02	27148500	27149000
chr02	27832500	27833000
chr02	28037500	28038000
chr02	28044000	28044500
chr02	28229500	28230000
chr02	28239500	28240000
chr02	28294500	28295000
chr02	28347000	28347500
chr02	28402000	28402500
chr02	28700500	28701000
chr02	28701000	28701500
chr02	29222000	29222500
chr02	29222500	29223000
chr02	29694000	29694500
chr02	29733000	29733500
chr02	30293000	30293500
chr02	30965500	30966000
chr02	31237500	31238000
chr02	31293000	31293500
chr02	31344500	31345000
chr02	31345000	31345500
chr02	31365500	31366000
chr02	31544500	31545000
chr02	31665500	31666000
chr02	32133500	32134000
chr02	32494000	32494500
chr02	32507500	32508000
chr02	32639000	32639500
chr02	32639500	32640000
chr02	32703500	32704000
chr02	32727500	32728000
chr02	33241500	33242000
chr02	33242500	33243000
chr02	33355000	33355500
chr02	33507500	33508000
chr02	33859000	33859500
chr02	33859500	33860000
chr02	33878500	33879000
chr02	33879000	33879500
chr02	33879500	33880000
chr02	33938500	33939000
chr02	35265500	35266000
chr02	35346500	35347000
chr02	35867500	35868000
chr03	384500	385000
chr03	716000	716500
chr03	716500	717000
chr03	1682500	1683000
chr03	1688500	1689000
chr03	2024000	2024500
chr03	2253000	2253500
chr03	2255000	2255500
chr03	2301500	2302000
chr03	2704500	2705000
chr03	2705500	2706000
chr03	2847500	2848000
chr03	3162500	3163000
chr03	3296000	3296500
chr03	3497500	3498000
chr03	3498000	3498500
chr03	3524500	3525000
chr03	3606000	3606500
chr03	3724000	3724500
chr03	4039000	4039500
chr03	4039500	4040000
chr03	4040000	4040500
chr03	4040500	4041000
chr03	4041000	4041500
chr03	4041500	4042000
chr03	4510500	4511000
chr03	4629000	4629500
chr03	4702500	4703000
chr03	5015500	5016000
chr03	5512000	5512500
chr03	5827500	5828000
chr03	6178000	6178500
chr03	6236500	6237000
chr03	6427000	6427500
chr03	6427500	6428000
chr03	6514000	6514500
chr03	6515000	6515500
chr03	7402500	7403000
chr03	7448500	7449000
chr03	7533000	7533500
chr03	7571000	7571500
chr03	7785000	7785500
chr03	8080500	8081000
chr03	8081000	8081500
chr03	8100000	8100500
chr03	8100500	8101000
chr03	8270500	8271000
chr03	8333000	8333500
chr03	8335000	8335500
chr03	8353500	8354000
chr03	8397500	8398000
chr03	8446000	8446500
chr03	8446500	8447000
chr03	8814000	8814500
chr03	9024500	9025000
chr03	9115000	9115500
chr03	9551000	9551500
chr03	9565500	9566000
chr03	9638500	9639000
chr03	9711500	9712000
chr03	9734500	9735000
chr03	9757500	9758000
chr03	9826500	9827000
chr03	9878500	9879000
chr03	9879000	9879500
chr03	9988500	9989000
chr03	10337000	10337500
chr03	10347500	10348000
chr03	10509000	10509500
chr03	10509500	10510000
chr03	10510000	10510500
chr03	10552000	10552500
chr03	10552500	10553000
chr03	10708000	10708500
chr03	11029000	11029500
chr03	11703000	11703500
chr03	11900000	11900500
chr03	11900500	11901000
chr03	12135000	12135500
chr03	12485000	12485500
chr03	12708500	12709000
chr03	12709000	12709500
chr03	13614500	13615000
chr03	13646000	13646500
chr03	13863500	13864000
chr03	14574000	14574500
chr03	14755500	14756000
chr03	14778500	14779000
chr03	15526500	15527000
chr03	15683000	15683500
chr03	16246000	16246500
chr03	16721000	16721500
chr03	17111000	17111500
chr03	17754500	17755000
chr03	18085500	18086000
chr03	18271500	18272000
chr03	18447000	18447500
chr03	18798500	18799000
chr03	19296500	19297000
chr03	19373500	19374000
chr03	19532000	19532500
chr03	19629000	19629500
chr03	19744000	19744500
chr03	19786000	19786500
chr03	19863000	19863500
chr03	20065000	20065500
chr03	20308500	20309000
chr03	20509500	20510000
chr03	20755000	20755500
chr03	20800000	20800500
chr03	20953500	20954000
chr03	21045000	21045500
chr03	21257500	21258000
chr03	21343500	21344000
chr03	21546500	21547000
chr03	21571000	21571500
chr03	22387500	22388000
chr03	22741000	22741500
chr03	22741500	22742000
chr03	22742000	22742500
chr03	22756000	22756500
chr03	22829000	22829500
chr03	23529500	23530000
chr03	23719000	23719500
chr03	23974500	23975000
chr03	23975000	23975500
chr03	23975500	23976000
chr03	23976000	23976500
chr03	23976500	23977000
chr03	24642500	24643000
chr03	24673500	24674000
chr03	24754000	24754500
chr03	25401500	25402000
chr03	25535000	25535500
chr03	25790500	25791000
chr03	25791000	25791500
chr03	26312000	26312500
chr03	26954000	26954500
chr03	27014000	27014500
chr03	27268500	27269000
chr03	27284500	27285000
chr03	27441000	27441500
chr03	27453000	27453500
chr03	27516500	27517000
chr03	27595000	27595500
chr03	27692500	27693000
chr03	28097500	28098000
chr03	28107500	28108000
chr03	28647000	28647500
chr03	28717500	28718000
chr03	29182000	29182500
chr03	29535000	29535500
chr03	29535500	29536000
chr03	29547500	29548000
chr03	29600500	29601000
chr03	29627000	29627500
chr03	29636000	29636500
chr03	29646500	29647000
chr03	29859000	29859500
chr03	30140000	30140500
chr03	30140500	30141000
chr03	30598500	30599000
chr03	30779000	30779500
chr03	30779500	30780000
chr03	30786000	30786500
chr03	30828000	30828500
chr03	30943500	30944000
chr03	30955500	30956000
chr03	31005000	31005500
chr03	31301500	31302000
chr03	31310500	31311000
chr03	31337000	31337500
chr03	31346500	31347000
chr03	31431500	31432000
chr03	31432000	31432500
chr03	31831500	31832000
chr03	31832000	31832500
chr03	31872000	31872500
chr03	31909500	31910000
chr03	31999500	32000000
chr03	32701000	32701500
chr03	32701500	32702000
chr03	32702000	32702500
chr03	32702500	32703000
chr03	32703000	32703500
chr03	32703500	32704000
chr03	32704000	32704500
chr03	33180500	33181000
chr03	33292500	33293000
chr03	33293000	33293500
chr03	33362000	33362500
chr03	33688000	33688500
chr03	33738000	33738500
chr03	34050500	34051000
chr03	34082000	34082500
chr03	34119000	34119500
chr03	34583000	34583500
chr03	34748500	34749000
chr03	35357500	35358000
chr03	35414000	35414500
chr03	35805500	35806000
chr04	194500	195000
chr04	739000	739500
chr04	748000	748500
chr04	841000	841500
chr04	841500	842000
chr04	930500	931000
chr04	1108500	1109000
chr04	1895500	1896000
chr04	1962000	1962500
chr04	2053500	2054000
chr04	2082500	2083000
chr04	2449000	2449500
chr04	2456000	2456500
chr04	3328500	3329000
chr04	3701000	3701500
chr04	4021500	4022000
chr04	4122500	4123000
chr04	4182500	4183000
chr04	4401000	4401500
chr04	4501500	4502000
chr04	5007000	5007500
chr04	5497000	5497500
chr04	5533500	5534000
chr04	5740500	5741000
chr04	5766500	5767000
chr04	6116500	6117000
chr04	6477000	6477500
chr04	6477500	6478000
chr04	6497500	6498000
chr04	6630500	6631000
chr04	6865500	6866000
chr04	7382500	7383000
chr04	7383000	7383500
chr04	7389000	7389500
chr04	8234000	8234500
chr04	8812500	8813000
chr04	8820000	8820500
chr04	9154000	9154500
chr04	9154500	9155000
chr04	9394500	9395000
chr04	10025000	10025500
chr04	10706000	10706500
chr04	10928500	10929000
chr04	10949000	10949500
chr04	10990000	10990500
chr04	11089500	11090000
chr04	11302000	11302500
chr04	11568000	11568500
chr04	12010500	12011000
chr04	13511000	13511500
chr04	13570500	13571000
chr04	13601500	13602000
chr04	14003500	14004000
chr04	14315500	14316000
chr04	14327500	14328000
chr04	14891000	14891500
chr04	14967000	14967500
chr04	15061500	15062000
chr04	15062000	15062500
chr04	15278500	15279000
chr04	15279000	15279500
chr04	15534500	15535000
chr04	15857500	15858000
chr04	16248000	16248500
chr04	16347500	16348000
chr04	16676000	16676500
chr04	17440500	17441000
chr04	18396000	18396500
chr04	18562500	18563000
chr04	19181500	19182000
chr04	19385500	19386000
chr04	19770000	19770500
chr04	19773000	19773500
chr04	19797500	19798000
chr04	20053000	20053500
chr04	20180500	20181000
chr04	20401000	20401500
chr04	20401500	20402000
chr04	20943500	20944000
chr04	21281500	21282000
chr04	21538500	21539000
chr04	21539000	21539500
chr04	21707500	21708000
chr04	21740000	21740500
chr04	21882500	21883000
chr04	22191000	22191500
chr04	22191500	22192000
chr04	22334500	22335000
chr04	22459500	22460000
chr04	22473500	22474000
chr04	22528000	22528500
chr04	22655500	22656000
chr04	22742000	22742500
chr04	22824500	22825000
chr04	22843000	22843500
chr04	23634500	23635000
chr04	23747000	23747500
chr04	24010500	24011000
chr04	24537000	24537500
chr04	24569000	24569500
chr04	24876500	24877000
chr04	25005000	25005500
chr04	25291500	25292000
chr04	25350500	25351000
chr04	25351000	25351500
chr04	25351500	25352000
chr04	25373000	25373500
chr04	25446500	25447000
chr04	25549000	25549500
chr04	25549500	25550000
chr04	25570500	25571000
chr04	25608500	25609000
chr04	26402500	26403000
chr04	26403000	26403500
chr04	26639000	26639500
chr04	26740000	26740500
chr04	27087500	27088000
chr04	27094500	27095000
chr04	27112500	27113000
chr04	27267000	27267500
chr04	27282500	27283000
chr04	27370000	27370500
chr04	27386000	27386500
chr04	27474000	27474500
chr04	28061000	28061500
chr04	28179000	28179500
chr04	28279000	28279500
chr04	28390500	28391000
chr04	28476000	28476500
chr04	28577000	28577500
chr04	28918500	28919000
chr04	29114500	29115000
chr04	29341000	29341500
chr04	29341500	29342000
chr04	29735000	29735500
chr04	29931000	29931500
chr04	29969500	29970000
chr04	30394500	30395000
chr04	30399000	30399500
chr04	30894000	30894500
chr04	31338500	31339000
chr04	31483000	31483500
chr04	31635500	31636000
chr04	31646000	31646500
chr04	32060000	32060500
chr04	32248000	32248500
chr04	32262500	32263000
chr04	32266000	32266500
chr04	32291500	32292000
chr04	32325000	32325500
chr04	32325500	32326000
chr04	32326000	32326500
chr04	32410000	32410500
chr04	32888500	32889000
chr04	32998500	32999000
chr04	33182500	33183000
chr04	33733000	33733500
chr04	33754000	33754500
chr04	33857500	33858000
chr04	34224000	34224500
chr04	34301500	34302000
chr04	34654000	34654500
chr04	34864500	34865000
chr04	34865000	34865500
chr05	155000	155500
chr05	155500	156000
chr05	208500	209000
chr05	568000	568500
chr05	698500	699000
chr05	762500	763000
chr05	1419500	1420000
chr05	1420000	1420500
chr05	1844000	1844500
chr05	1926000	1926500
chr05	2006000	2006500
chr05	2006500	2007000
chr05	2029500	2030000
chr05	2030500	2031000
chr05	2173000	2173500
chr05	2184000	2184500
chr05	2184500	2185000
chr05	2191000	2191500
chr05	2193000	2193500
chr05	2487500	2488000
chr05	3154000	3154500
chr05	3177000	3177500
chr05	3562500	3563000
chr05	3585000	3585500
chr05	3649500	3650000
chr05	3986500	3987000
chr05	4007000	4007500
chr05	4100000	4100500
chr05	4150000	4150500
chr05	4403500	4404000
chr05	4404000	4404500
chr05	4404500	4405000
chr05	4405000	4405500
chr05	4405500	4406000
chr05	4814000	4814500
chr05	5036500	5037000
chr05	5059000	5059500
chr05	5102500	5103000
chr05	5914500	5915000
chr05	6019500	6020000
chr05	6285500	6286000
chr05	6411000	6411500
chr05	6508000	6508500
chr05	6508500	6509000
chr05	6756000	6756500
chr05	6796500	6797000
chr05	6943000	6943500
chr05	6943500	6944000
chr05	7062500	7063000
chr05	7472500	7473000
chr05	7510500	7511000
chr05	7652000	7652500
chr05	7711500	7712000
chr05	8052500	8053000
chr05	8180000	8180500
chr05	8464500	8465000
chr05	8470500	8471000
chr05	9044000	9044500
chr05	9171500	9172000
chr05	9274500	9275000
chr05	9660500	9661000
chr05	9912500	9913000
chr05	10035500	10036000
chr05	10314000	10314500
chr05	10371500	10372000
chr05	10392500	10393000
chr05	10399000	10399500
chr05	10896500	10897000
chr05	11359000	11359500
chr05	11423000	11423500
chr05	11993000	11993500
chr05	12064000	12064500
chr05	12137500	12138000
chr05	12138000	12138500
chr05	12331500	12332000
chr05	12737500	12738000
chr05	12738000	12738500
chr05	12758000	12758500
chr05	12945500	12946000
chr05	13183000	13183500
chr05	13183500	13184000
chr05	13277500	13278000
chr05	13278000	13278500
chr05	13435500	13436000
chr05	13633000	13633500
chr05	13964500	13965000
chr05	14113000	14113500
chr05	14401500	14402000
chr05	14447500	14448000
chr05	14448000	14448500
chr05	14627000	14627500
chr05	14629500	14630000
chr05	14855000	14855500
chr05	14855500	14856000
chr05	14898000	14898500
chr05	14992500	14993000
chr05	15189500	15190000
chr05	16387500	16388000
chr05	16403000	16403500
chr05	17036500	17037000
chr05	17721000	17721500
chr05	17721500	17722000
chr05	17722000	17722500
chr05	17722500	17723000
chr05	17723000	17723500
chr05	17777500	17778000
chr05	17846500	17847000
chr05	18492500	18493000
chr05	19028000	19028500
chr05	19152500	19153000
chr05	19466000	19466500
chr05	19750500	19751000
chr05	19874000	19874500
chr05	19990500	19991000
chr05	20031500	20032000
chr05	20320500	20321000
chr05	20937500	20938000
chr05	21148000	21148500
chr05	21226500	21227000
chr05	21756500	21757000
chr05	21877500	21878000
chr05	21885500	21886000
chr05	22159000	22159500
chr05	22265000	22265500
chr05	22731000	22731500
chr05	23040000	23040500
chr05	23401500	23402000
chr05	23867000	23867500
chr05	24324000	24324500
chr05	24388000	24388500
chr05	24740500	24741000
chr05	25276000	25276500
chr05	26018000	26018500
chr05	26018500	26019000
chr05	26074000	26074500
chr05	26119000	26119500
chr05	26650000	26650500
chr05	26799000	26799500
chr05	26827500	26828000
chr05	26828500	26829000
chr05	26954000	26954500
chr05	27106000	27106500
chr05	27555500	27556000
chr05	27610000	27610500
chr05	27698500	27699000
chr05	27746000	27746500
chr05	28669000	28669500
chr05	28752000	28752500
chr05	28752500	28753000
chr05	28948000	28948500
chr05	29474500	29475000
chr05	29804500	29805000
chr06	996000	996500
chr06	1092500	1093000
chr06	1379000	1379500
chr06	1379500	1380000
chr06	1380000	1380500
chr06	1505500	1506000
chr06	1842000	1842500
chr06	2217500	2218000
chr06	2643000	2643500
chr06	2673000	2673500
chr06	2676500	2677000
chr06	2815000	2815500
chr06	2857500	2858000
chr06	3004000	3004500
chr06	3133500	3134000
chr06	3234000	3234500
chr06	3548500	3549000
chr06	3992000	3992500
chr06	4162500	4163000
chr06	4163000	4163500
chr06	4784000	4784500
chr06	5122500	5123000
chr06	5123000	5123500
chr06	5123500	5124000
chr06	5125500	5126000
chr06	5126000	5126500
chr06	5126500	5127000
chr06	5559000	5559500
chr06	5559500	5560000
chr06	5658500	5659000
chr06	5805000	5805500
chr06	6044000	6044500
chr06	6634500	6635000
chr06	6696500	6697000
chr06	6884000	6884500
chr06	7023000	7023500
chr06	7054000	7054500
chr06	7931000	7931500
chr06	8102500	8103000
chr06	8292500	8293000
chr06	8431500	8432000
chr06	8486000	8486500
chr06	8659500	8660000
chr06	8977000	8977500
chr06	9034500	9035000
chr06	9186500	9187000
chr06	9187000	9187500
chr06	9286000	9286500
chr06	9286500	9287000
chr06	9308000	9308500
chr06	9330000	9330500
chr06	9474000	9474500
chr06	9479500	9480000
chr06	9933500	9934000
chr06	10599500	10600000
chr06	11387000	11387500
chr06	12393000	12393500
chr06	12486500	12487000
chr06	12695000	12695500
chr06	12839000	12839500
chr06	12839500	12840000
chr06	13141000	13141500
chr06	13235000	13235500
chr06	13654000	13654500
chr06	13907000	13907500
chr06	14125500	14126000
chr06	14793000	14793500
chr06	14793500	14794000
chr06	15013500	15014000
chr06	15613500	15614000
chr06	16219500	16220000
chr06	16701500	16702000
chr06	16711000	16711500
chr06	17175000	17175500
chr06	17188000	17188500
chr06	17467000	17467500
chr06	18060500	18061000
chr06	18236000	18236500
chr06	19227000	19227500
chr06	19256000	19256500
chr06	19703000	19703500
chr06	20145000	20145500
chr06	20424500	20425000
chr06	20429000	20429500
chr06	20482000	20482500
chr06	20530500	20531000
chr06	20577000	20577500
chr06	20588000	20588500
chr06	20604000	20604500
chr06	20773000	20773500
chr06	21504500	21505000
chr06	22180000	22180500
chr06	22241500	22242000
chr06	23086000	23086500
chr06	24276000	24276500
chr06	24325000	24325500
chr06	24597500	24598000
chr06	25306500	25307000
chr06	25406500	25407000
chr06	25900500	25901000
chr06	26098000	26098500
chr06	26911500	26912000
chr06	26950000	26950500
chr06	27047000	27047500
chr06	27164500	27165000
chr06	27365500	27366000
chr06	27366000	27366500
chr06	27878000	27878500
chr06	28895000	28895500
chr06	28912500	28913000
chr06	29177000	29177500
chr06	29535500	29536000
chr06	29538500	29539000
chr06	29558500	29559000
chr06	29630500	29631000
chr06	29692000	29692500
chr06	29801500	29802000
chr06	29892500	29893000
chr06	30906500	30907000
chr07	314000	314500
chr07	418000	418500
chr07	418500	419000
chr07	419000	419500
chr07	540000	540500
chr07	549000	549500
chr07	549500	550000
chr07	577000	577500
chr07	593000	593500
chr07	593500	594000
chr07	634500	635000
chr07	781500	782000
chr07	782000	782500
chr07	782500	783000
chr07	833500	834000
chr07	834000	834500
chr07	939500	940000
chr07	1135000	1135500
chr07	1139500	1140000
chr07	1335000	1335500
chr07	1368000	1368500
chr07	1401000	1401500
chr07	1824000	1824500
chr07	2151500	2152000
chr07	2542500	2543000
chr07	2617000	2617500
chr07	2905000	2905500
chr07	3459000	3459500
chr07	3509000	3509500
chr07	3609000	3609500
chr07	3707000	3707500
chr07	3798500	3799000
chr07	4213000	4213500
chr07	4286000	4286500
chr07	4341500	4342000
chr07	4675000	4675500
chr07	4714000	4714500
chr07	4798000	4798500
chr07	4831000	4831500
chr07	4858000	4858500
chr07	4934000	4934500
chr07	4966500	4967000
chr07	5791500	5792000
chr07	5796500	5797000
chr07	6389000	6389500
chr07	6390500	6391000
chr07	6400500	6401000
chr07	6468000	6468500
chr07	6655000	6655500
chr07	7028000	7028500
chr07	7311500	7312000
chr07	7312000	7312500
chr07	7363500	7364000
chr07	7542500	7543000
chr07	7774000	7774500
chr07	7794000	7794500
chr07	7817500	7818000
chr07	8379500	8380000
chr07	8380000	8380500
chr07	8380500	8381000
chr07	8381000	8381500
chr07	8437500	8438000
chr07	8492500	8493000
chr07	8493000	8493500
chr07	8972000	8972500
chr07	8972500	8973000
chr07	9045500	9046000
chr07	9195500	9196000
chr07	9236000	9236500
chr07	9340500	9341000
chr07	9341000	9341500
chr07	9341500	9342000
chr07	9342000	9342500
chr07	9529500	9530000
chr07	11452000	11452500
chr07	11930500	11931000
chr07	11931000	11931500
chr07	13106000	13106500
chr07	13128000	13128500
chr07	13580500	13581000
chr07	13701000	13701500
chr07	13824500	13825000
chr07	13835000	13835500
chr07	13879500	13880000
chr07	14113500	14114000
chr07	14114000	14114500
chr07	14114500	14115000
chr07	14184500	14185000
chr07	14185500	14186000
chr07	14298000	14298500
chr07	14299500	14300000
chr07	14366000	14366500
chr07	14367000	14367500
chr07	14507000	14507500
chr07	15013000	15013500
chr07	15410000	15410500
chr07	15796500	15797000
chr07	16064000	16064500
chr07	16406000	16406500
chr07	16573000	16573500
chr07	16791000	16791500
chr07	17193000	17193500
chr07	17193500	17194000
chr07	17194000	17194500
chr07	17780000	17780500
chr07	18085500	18086000
chr07	18086000	18086500
chr07	18704000	18704500
chr07	19320000	19320500
chr07	19482000	19482500
chr07	21117500	21118000
chr07	21118000	21118500
chr07	21118500	21119000
chr07	21161500	21162000
chr07	21162000	21162500
chr07	21162500	21163000
chr07	21163000	21163500
chr07	21163500	21164000
chr07	21369000	21369500
chr07	21450500	21451000
chr07	22122000	22122500
chr07	22967500	22968000
chr07	23100000	23100500
chr07	24106000	24106500
chr07	24116000	24116500
chr07	24193500	24194000
chr07	24234500	24235000
chr07	24722500	24723000
chr07	24923500	24924000
chr07	25103000	25103500
chr07	25235500	25236000
chr07	25669500	25670000
chr07	25670000	25670500
chr07	25728000	25728500
chr07	25759000	25759500
chr07	25947000	25947500
chr07	25947500	25948000
chr07	26051500	26052000
chr07	26103500	26104000
chr07	26316500	26317000
chr07	26691000	26691500
chr07	26691500	26692000
chr07	26709500	26710000
chr07	26713500	26714000
chr07	26714000	26714500
chr07	26723500	26724000
chr07	26904000	26904500
chr07	26934000	26934500
chr07	26962000	26962500
chr07	27014000	27014500
chr07	27079500	27080000
chr07	27546000	27546500
chr07	27700000	27700500
chr07	27766000	27766500
chr07	27809500	27810000
chr07	27901000	27901500
chr07	27970000	27970500
chr07	27996500	27997000
chr07	28119500	28120000
chr07	28128000	28128500
chr07	28286000	28286500
chr07	28287000	28287500
chr07	28528500	28529000
chr07	29453000	29453500
chr07	29455000	29455500
chr08	632500	633000
chr08	655000	655500
chr08	666000	666500
chr08	726000	726500
chr08	820500	821000
chr08	938500	939000
chr08	960000	960500
chr08	1087000	1087500
chr08	1087500	1088000
chr08	1088000	1088500
chr08	1190000	1190500
chr08	1503500	1504000
chr08	1635500	1636000
chr08	1968000	1968500
chr08	2073000	2073500
chr08	2596000	2596500
chr08	2891500	2892000
chr08	2960000	2960500
chr08	3003000	3003500
chr08	3034000	3034500
chr08	3100500	3101000
chr08	3695500	3696000
chr08	4339500	4340000
chr08	4385500	4386000
chr08	4693000	4693500
chr08	4693500	4694000
chr08	4712500	4713000
chr08	4969000	4969500
chr08	5271000	5271500
chr08	5587000	5587500
chr08	5938000	5938500
chr08	5968000	5968500
chr08	6031000	6031500
chr08	6031500	6032000
chr08	6032000	6032500
chr08	6138500	6139000
chr08	6139000	6139500
chr08	6193500	6194000
chr08	6325000	6325500
chr08	6441000	6441500
chr08	6732500	6733000
chr08	6877500	6878000
chr08	7069000	7069500
chr08	7091000	7091500
chr08	7203000	7203500
chr08	7345500	7346000
chr08	7829500	7830000
chr08	8192500	8193000
chr08	8290000	8290500
chr08	8307000	8307500
chr08	8341000	8341500
chr08	8528000	8528500
chr08	8912000	8912500
chr08	8938500	8939000
chr08	8981000	8981500
chr08	8992500	8993000
chr08	8993000	8993500
chr08	9230500	9231000
chr08	9231000	9231500
chr08	9636000	9636500
chr08	10315000	10315500
chr08	10315500	10316000
chr08	10408000	10408500
chr08	10451000	10451500
chr08	11024500	11025000
chr08	11424000	11424500
chr08	11855000	11855500
chr08	11903500	11904000
chr08	12069500	12070000
chr08	12110000	12110500
chr08	12431000	12431500
chr08	12652500	12653000
chr08	12912500	12913000
chr08	13025000	13025500
chr08	13499000	13499500
chr08	13603000	13603500
chr08	13819500	13820000
chr08	14262000	14262500
chr08	14295000	14295500
chr08	14295500	14296000
chr08	16034000	16034500
chr08	16322500	16323000
chr08	16387500	16388000
chr08	16473000	16473500
chr08	16606000	16606500
chr08	17135000	17135500
chr08	17300000	17300500
chr08	17445500	17446000
chr08	17523000	17523500
chr08	17532500	17533000
chr08	17568000	17568500
chr08	18047000	18047500
chr08	18266500	18267000
chr08	18352000	18352500
chr08	18654500	18655000
chr08	18726500	18727000
chr08	18772000	18772500
chr08	18796000	18796500
chr08	18814000	18814500
chr08	18862000	18862500
chr08	18929500	18930000
chr08	19134000	19134500
chr08	19171500	19172000
chr08	19335000	19335500
chr08	19412500	19413000
chr08	19532500	19533000
chr08	19757000	19757500
chr08	20210500	20211000
chr08	20211000	20211500
chr08	20434000	20434500
chr08	20621000	20621500
chr08	21408000	21408500
chr08	21801000	21801500
chr08	22059500	22060000
chr08	22277500	22278000
chr08	23075500	23076000
chr08	23100000	23100500
chr08	23131000	23131500
chr08	23395000	23395500
chr08	23993000	23993500
chr08	24193000	24193500
chr08	24222000	24222500
chr08	24536000	24536500
chr08	25619000	25619500
chr08	25883000	25883500
chr08	25982000	25982500
chr08	25982500	25983000
chr08	26156000	26156500
chr08	26262000	26262500
chr08	26453500	26454000
chr08	26454000	26454500
chr08	26806000	26806500
chr08	26981500	26982000
chr08	26982000	26982500
chr08	26982500	26983000
chr08	27073500	27074000
chr08	27151000	27151500
chr08	27151500	27152000
chr08	27185000	27185500
chr08	27897500	27898000
chr08	27898000	27898500
chr08	28359500	28360000
chr09	110000	110500
chr09	268000	268500
chr09	808500	809000
chr09	809000	809500
chr09	809500	810000
chr09	810000	810500
chr09	939000	939500
chr09	1080000	1080500
chr09	1080500	1081000
chr09	1243500	1244000
chr09	1297500	1298000
chr09	1838500	1839000
chr09	1906000	1906500
chr09	1964000	1964500
chr09	2076000	2076500
chr09	2573500	2574000
chr09	2574000	2574500
chr09	2583500	2584000
chr09	2642000	2642500
chr09	2669000	2669500
chr09	2669500	2670000
chr09	3019500	3020000
chr09	3580500	3581000
chr09	3907500	3908000
chr09	4141500	4142000
chr09	4417500	4418000
chr09	4679000	4679500
chr09	5079500	5080000
chr09	5235000	5235500
chr09	5457500	5458000
chr09	5972500	5973000
chr09	6423000	6423500
chr09	6606500	6607000
chr09	6727500	6728000
chr09	6834500	6835000
chr09	6835000	6835500
chr09	7251000	7251500
chr09	7274500	7275000
chr09	7310000	7310500
chr09	7505500	7506000
chr09	7645000	7645500
chr09	7765000	7765500
chr09	8019500	8020000
chr09	8066000	8066500
chr09	8085500	8086000
chr09	8304000	8304500
chr09	8563500	8564000
chr09	8564000	8564500
chr09	8579500	8580000
chr09	8654500	8655000
chr09	8767500	8768000
chr09	8775000	8775500
chr09	8879000	8879500
chr09	8879500	8880000
chr09	8904000	8904500
chr09	8928500	8929000
chr09	9016000	9016500
chr09	9021000	9021500
chr09	9043000	9043500
chr09	9253000	9253500
chr09	9357000	9357500
chr09	9452500	9453000
chr09	9453000	9453500
chr09	10299000	10299500
chr09	10846500	10847000
chr09	10847000	10847500
chr09	10847500	10848000
chr09	10879000	10879500
chr09	11361000	11361500
chr09	11608500	11609000
chr09	11609000	11609500
chr09	11929500	11930000
chr09	11987000	11987500
chr09	11987500	11988000
chr09	12864500	12865000
chr09	13150000	13150500
chr09	13332000	13332500
chr09	13411500	13412000
chr09	13614000	13614500
chr09	13761500	13762000
chr09	13804500	13805000
chr09	14325500	14326000
chr09	14326000	14326500
chr09	14567000	14567500
chr09	14567500	14568000
chr09	14568000	14568500
chr09	14568500	14569000
chr09	15280000	15280500
chr09	15347500	15348000
chr09	15455000	15455500
chr09	15607000	15607500
chr09	15757500	15758000
chr09	16310500	16311000
chr09	16367000	16367500
chr09	16811000	16811500
chr09	16835500	16836000
chr09	16888500	16889000
chr09	17420000	17420500
chr09	17462000	17462500
chr09	18023500	18024000
chr09	18516000	18516500
chr09	18516500	18517000
chr09	18669000	18669500
chr09	18797000	18797500
chr09	18797500	18798000
chr09	18798000	18798500
chr09	18798500	18799000
chr09	18799000	18799500
chr09	19185500	19186000
chr09	19202500	19203000
chr09	19215000	19215500
chr09	19215500	19216000
chr09	19452500	19453000
chr09	19453000	19453500
chr09	19469000	19469500
chr09	19731000	19731500
chr09	19748000	19748500
chr09	20283000	20283500
chr09	21707500	21708000
chr09	21763500	21764000
chr09	21764000	21764500
chr09	21985500	21986000
chr09	22028500	22029000
chr09	22029000	22029500
chr09	22152500	22153000
chr09	22246000	22246500
chr09	22284000	22284500
chr09	22293000	22293500
chr09	22293500	22294000
chr09	22386500	22387000
chr09	22558500	22559000
chr09	22615000	22615500
chr09	22615500	22616000
chr10	343500	344000
chr10	770000	770500
chr10	795000	795500
chr10	1266000	1266500
chr10	1343000	1343500
chr10	1629500	1630000
chr10	1630000	1630500
chr10	2706500	2707000
chr10	2707000	2707500
chr10	2707500	2708000
chr10	3082500	3083000
chr10	3222500	3223000
chr10	3466000	3466500
chr10	3652000	3652500
chr10	3833500	3834000
chr10	3834000	3834500
chr10	3834500	3835000
chr10	4212000	4212500
chr10	4607000	4607500
chr10	5217000	5217500
chr10	5217500	5218000
chr10	5267000	5267500
chr10	5703500	5704000
chr10	5704000	5704500
chr10	5865000	5865500
chr10	7310500	7311000
chr10	7543500	7544000
chr10	7544000	7544500
chr10	8924000	8924500
chr10	8924500	8925000
chr10	9036500	9037000
chr10	9101000	9101500
chr10	9182500	9183000
chr10	9183000	9183500
chr10	9183500	9184000
chr10	9184000	9184500
chr10	9517500	9518000
chr10	9694500	9695000
chr10	9816500	9817000
chr10	9893500	9894000
chr10	9944500	9945000
chr10	10088500	10089000
chr10	10089000	10089500
chr10	10089500	10090000
chr10	10770000	10770500
chr10	12259500	12260000
chr10	12351500	12352000
chr10	12422500	12423000
chr10	12652500	12653000
chr10	12705000	12705500
chr10	12913000	12913500
chr10	12974500	12975000
chr10	12979000	12979500
chr10	13253500	13254000
chr10	13254000	13254500
chr10	13653000	13653500
chr10	13676500	13677000
chr10	13962000	13962500
chr10	14017500	14018000
chr10	14526500	14527000
chr10	14593500	14594000
chr10	14614500	14615000
chr10	14615500	14616000
chr10	14623500	14624000
chr10	14832500	14833000
chr10	15038500	15039000
chr10	15894500	15895000
chr10	15895000	15895500
chr10	16939000	16939500
chr10	16946000	16946500
chr10	16959000	16959500
chr10	16999000	16999500
chr10	17107000	17107500
chr10	17302000	17302500
chr10	17976500	17977000
chr10	17997500	17998000
chr10	17998000	17998500
chr10	18333000	18333500
chr10	18354000	18354500
chr10	18442500	18443000
chr10	18746500	18747000
chr10	18814500	18815000
chr10	18909000	18909500
chr10	18983000	18983500
chr10	18983500	18984000
chr10	19530500	19531000
chr10	19576000	19576500
chr10	19587500	19588000
chr10	19636000	19636500
chr10	19636500	19637000
chr10	20353000	20353500
chr10	20422500	20423000
chr10	20669500	20670000
chr10	20687500	20688000
chr10	20688000	20688500
chr10	20855000	20855500
chr10	20855500	20856000
chr10	20860000	20860500
chr10	21012500	21013000
chr10	21508000	21508500
chr10	21694000	21694500
chr10	21878500	21879000
chr10	22075000	22075500
chr10	22082500	22083000
chr10	22093500	22094000
chr10	22178500	22179000
chr10	22576500	22577000
chr10	22577000	22577500
chr10	22640500	22641000
chr10	22678000	22678500
chr10	22689000	22689500
chr11	8500	9000
chr11	46500	47000
chr11	214000	214500
chr11	394000	394500
chr11	550000	550500
chr11	853000	853500
chr11	853500	854000
chr11	854000	854500
chr11	914500	915000
chr11	1031000	1031500
chr11	1321000	1321500
chr11	1782000	1782500
chr11	1920500	1921000
chr11	2406000	2406500
chr11	2406500	2407000
chr11	2407000	2407500
chr11	2407500	2408000
chr11	2651000	2651500
chr11	2685000	2685500
chr11	2804000	2804500
chr11	2971000	2971500
chr11	2972500	2973000
chr11	2973000	2973500
chr11	2973500	2974000
chr11	2974000	2974500
chr11	3064000	3064500
chr11	3113000	3113500
chr11	3640500	3641000
chr11	3688000	3688500
chr11	3857000	3857500
chr11	3876000	3876500
chr11	3987500	3988000
chr11	4100000	4100500
chr11	4227000	4227500
chr11	4377500	4378000
chr11	4378000	4378500
chr11	4440500	4441000
chr11	4545500	4546000
chr11	5325500	5326000
chr11	5333500	5334000
chr11	5449000	5449500
chr11	5565500	5566000
chr11	5664500	5665000
chr11	5697000	5697500
chr11	5795500	5796000
chr11	5852000	5852500
chr11	6223500	6224000
chr11	6224000	6224500
chr11	6264500	6265000
chr11	6277500	6278000
chr11	6333500	6334000
chr11	7078000	7078500
chr11	7324500	7325000
chr11	8592000	8592500
chr11	8592500	8593000
chr11	8593000	8593500
chr11	8800000	8800500
chr11	9056500	9057000
chr11	9110500	9111000
chr11	9111000	9111500
chr11	9278000	9278500
chr11	10054500	10055000
chr11	10100000	10100500
chr11	10247000	10247500
chr11	11243500	11244000
chr11	11553500	11554000
chr11	11703000	11703500
chr11	11869000	11869500
chr11	11923500	11924000
chr11	12796500	12797000
chr11	12840000	12840500
chr11	13198000	13198500
chr11	13524000	13524500
chr11	13524500	13525000
chr11	13896000	13896500
chr11	13896500	13897000
chr11	14231500	14232000
chr11	14617000	14617500
chr11	15111500	15112000
chr11	15233000	15233500
chr11	15251500	15252000
chr11	15269500	15270000
chr11	15300500	15301000
chr11	15308000	15308500
chr11	15798500	15799000
chr11	15896000	15896500
chr11	16021500	16022000
chr11	16149000	16149500
chr11	16317500	16318000
chr11	16469000	16469500
chr11	16600500	16601000
chr11	16601500	16602000
chr11	16751000	16751500
chr11	17004500	17005000
chr11	17337500	17338000
chr11	17411000	17411500
chr11	17419000	17419500
chr11	17510500	17511000
chr11	17803000	17803500
chr11	17803500	17804000
chr11	17804000	17804500
chr11	17849000	17849500
chr11	17921500	17922000
chr11	17922000	17922500
chr11	17923000	17923500
chr11	17923500	17924000
chr11	17924000	17924500
chr11	17924500	17925000
chr11	18402500	18403000
chr11	18416500	18417000
chr11	18754500	18755000
chr11	18755000	18755500
chr11	18766000	18766500
chr11	19054500	19055000
chr11	19055000	19055500
chr11	19184500	19185000
chr11	19185000	19185500
chr11	19235000	19235500
chr11	19304000	19304500
chr11	19398000	19398500
chr11	19442500	19443000
chr11	19873500	19874000
chr11	19896000	19896500
chr11	19982500	19983000
chr11	20051500	20052000
chr11	20446000	20446500
chr11	20605000	20605500
chr11	20605500	20606000
chr11	20804500	20805000
chr11	20900500	20901000
chr11	21327000	21327500
chr11	21486000	21486500
chr11	22818000	22818500
chr11	22961000	22961500
chr11	23619500	23620000
chr11	23703000	23703500
chr11	23730000	23730500
chr11	23837500	23838000
chr11	23838000	23838500
chr11	24066500	24067000
chr11	24067000	24067500
chr11	24183500	24184000
chr11	24705500	24706000
chr11	24785500	24786000
chr11	24930000	24930500
chr11	24930500	24931000
chr11	24954500	24955000
chr11	25173500	25174000
chr11	25571000	25571500
chr11	25613500	25614000
chr11	25662000	25662500
chr11	25662500	25663000
chr11	25797500	25798000
chr11	25840500	25841000
chr11	25861500	25862000
chr11	25880000	25880500
chr11	25906500	25907000
chr11	26115000	26115500
chr11	26465000	26465500
chr11	26730500	26731000
chr11	26849000	26849500
chr11	26854000	26854500
chr11	26860500	26861000
chr11	27145500	27146000
chr11	27225000	27225500
chr11	27226000	27226500
chr11	27227000	27227500
chr11	27251500	27252000
chr11	27265500	27266000
chr11	27267500	27268000
chr11	27268000	27268500
chr11	27281000	27281500
chr11	27292000	27292500
chr11	27297500	27298000
chr11	27314500	27315000
chr11	27323500	27324000
chr11	27342000	27342500
chr11	27348500	27349000
chr11	27354500	27355000
chr11	27361000	27361500
chr11	27361500	27362000
chr11	27402000	27402500
chr11	27402500	27403000
chr11	27657000	27657500
chr11	27713000	27713500
chr11	27713500	27714000
chr11	27714000	27714500
chr11	27714500	27715000
chr11	27850000	27850500
chr11	27850500	27851000
chr11	28501500	28502000
chr11	28671500	28672000
chr11	28672000	28672500
chr11	28741500	28742000
chr11	28809000	28809500
chr11	28919500	28920000
chr12	162000	162500
chr12	163000	163500
chr12	479000	479500
chr12	523500	524000
chr12	524000	524500
chr12	1045000	1045500
chr12	1138000	1138500
chr12	1251000	1251500
chr12	1408500	1409000
chr12	1481500	1482000
chr12	1513500	1514000
chr12	1529500	1530000
chr12	1530000	1530500
chr12	1623000	1623500
chr12	1718500	1719000
chr12	1765500	1766000
chr12	2160500	2161000
chr12	2262000	2262500
chr12	2783000	2783500
chr12	2940000	2940500
chr12	3228000	3228500
chr12	3301500	3302000
chr12	3624500	3625000
chr12	3652500	3653000
chr12	3932000	3932500
chr12	4241000	4241500
chr12	4248000	4248500
chr12	4647000	4647500
chr12	4918000	4918500
chr12	5131000	5131500
chr12	5479500	5480000
chr12	5571000	5571500
chr12	5740500	5741000
chr12	5910000	5910500
chr12	6890500	6891000
chr12	7393500	7394000
chr12	7510500	7511000
chr12	7892500	7893000
chr12	7893000	7893500
chr12	7940500	7941000
chr12	9135000	9135500
chr12	9163500	9164000
chr12	9856500	9857000
chr12	9860000	9860500
chr12	10100000	10100500
chr12	10236500	10237000
chr12	10661000	10661500
chr12	10912500	10913000
chr12	11177000	11177500
chr12	11250000	11250500
chr12	11390000	11390500
chr12	12237000	12237500
chr12	12350000	12350500
chr12	12680000	12680500
chr12	12891000	12891500
chr12	13681000	13681500
chr12	14283500	14284000
chr12	14461000	14461500
chr12	14569500	14570000
chr12	14638500	14639000
chr12	14639000	14639500
chr12	14668000	14668500
chr12	15044500	15045000
chr12	15833000	15833500
chr12	16162000	16162500
chr12	16653000	16653500
chr12	16760500	16761000
chr12	16996000	16996500
chr12	17083500	17084000
chr12	17296000	17296500
chr12	17296500	17297000
chr12	17297000	17297500
chr12	17392500	17393000
chr12	17464000	17464500
chr12	17631500	17632000
chr12	18070000	18070500
chr12	18090000	18090500
chr12	18181000	18181500
chr12	18317500	18318000
chr12	18731000	18731500
chr12	18950500	18951000
chr12	20096000	20096500
chr12	20936000	20936500
chr12	21142000	21142500
chr12	21427000	21427500
chr12	21438500	21439000
chr12	21566000	21566500
chr12	23130000	23130500
chr12	23174000	23174500
chr12	23245000	23245500
chr12	23321000	23321500
chr12	23759000	23759500
chr12	23864000	23864500
chr12	23864500	23865000
chr12	24084500	24085000
chr12	24085000	24085500
chr12	24333500	24334000
chr12	24347000	24347500
chr12	24508000	24508500
chr12	24539000	24539500
chr12	24891500	24892000
chr12	25668500	25669000
chr12	25669000	25669500
chr12	25825500	25826000
chr12	25826000	25826500
chr12	25826500	25827000
chr12	25934000	25934500
chr12	26122500	26123000
chr12	26257500	26258000
chr12	26640500	26641000
chr12	26745000	26745500
chr12	26800000	26800500
chr12	26841500	26842000
chr12	26871500	26872000
chr12	26922000	26922500
chr12	27002500	27003000
chr12	27003000	27003500
chr12	27003500	27004000
chr12	27004000	27004500
chr12	27004500	27005000
chr12	27138000	27138500
chr12	27353500	27354000
chr12	27354500	27355000
chr12	27382500	27383000

## Sheet: TP_non-reference_family_MITE
Chromosome	Start	End
chr01	746000	746500
chr01	1075500	1076000
chr01	2117500	2118000
chr01	2200500	2201000
chr01	4877000	4877500
chr01	6031000	6031500
chr01	9585000	9585500
chr01	13569000	13569500
chr01	14926000	14926500
chr01	15644500	15645000
chr01	21435500	21436000
chr01	23343000	23343500
chr01	24789500	24790000
chr01	25163500	25164000
chr01	27639500	27640000
chr01	28617500	28618000
chr01	41628500	41629000
chr01	43059500	43060000
chr01	43159000	43159500
chr02	205000	205500
chr02	3348500	3349000
chr02	5675000	5675500
chr02	7026500	7027000
chr02	9765000	9765500
chr02	9940000	9940500
chr02	24250500	24251000
chr02	24887000	24887500
chr02	25726000	25726500
chr02	27721500	27722000
chr02	27925500	27926000
chr02	34463500	34464000
chr03	4899500	4900000
chr03	5048500	5049000
chr03	7234500	7235000
chr03	14968500	14969000
chr03	16217000	16217500
chr03	16223000	16223500
chr03	23995500	23996000
chr03	24288000	24288500
chr03	24503000	24503500
chr03	24608000	24608500
chr03	24855000	24855500
chr03	28899500	28900000
chr03	32293500	32294000
chr03	34301000	34301500
chr03	34791500	34792000
chr03	35352500	35353000
chr04	638500	639000
chr04	927000	927500
chr04	1444500	1445000
chr04	1702000	1702500
chr04	2248500	2249000
chr04	2391000	2391500
chr04	5937500	5938000
chr04	6897500	6898000
chr04	8530500	8531000
chr04	13172500	13173000
chr04	16587000	16587500
chr04	17488500	17489000
chr04	18065500	18066000
chr04	18071000	18071500
chr04	18168000	18168500
chr04	18501000	18501500
chr04	20614500	20615000
chr04	24662500	24663000
chr04	32040500	32041000
chr04	34764000	34764500
chr05	336500	337000
chr05	847500	848000
chr05	983500	984000
chr05	1812000	1812500
chr05	1832500	1833000
chr05	4272000	4272500
chr05	4811000	4811500
chr05	6885500	6886000
chr05	6920500	6921000
chr05	15866000	15866500
chr05	19468500	19469000
chr05	19594500	19595000
chr05	21682500	21683000
chr05	22935500	22936000
chr05	24160000	24160500
chr05	24961000	24961500
chr06	4591000	4591500
chr06	4602000	4602500
chr06	7165000	7165500
chr06	7522000	7522500
chr06	8972000	8972500
chr06	10911000	10911500
chr06	11553000	11553500
chr06	12180000	12180500
chr06	19308500	19309000
chr06	19978000	19978500
chr06	20182000	20182500
chr06	21303000	21303500
chr06	27946000	27946500
chr06	28005000	28005500
chr06	28096000	28096500
chr06	30126000	30126500
chr06	30892000	30892500
chr07	1499500	1500000
chr07	3172000	3172500
chr07	3263000	3263500
chr07	4287500	4288000
chr07	6942000	6942500
chr07	7255000	7255500
chr07	7368000	7368500
chr07	8029000	8029500
chr07	14672500	14673000
chr07	16668000	16668500
chr07	17092000	17092500
chr07	17114000	17114500
chr07	17298500	17299000
chr07	17987500	17988000
chr07	19493500	19494000
chr07	23887000	23887500
chr07	24514000	24514500
chr07	24527000	24527500
chr07	24713000	24713500
chr07	26751500	26752000
chr07	26850000	26850500
chr07	29358000	29358500
chr08	2125500	2126000
chr08	3842000	3842500
chr08	8844500	8845000
chr08	18967000	18967500
chr08	18985000	18985500
chr08	20972500	20973000
chr08	23177500	23178000
chr08	26777500	26778000
chr08	27450000	27450500
chr08	27585000	27585500
chr09	5979500	5980000
chr09	9248500	9249000
chr09	9352500	9353000
chr09	9920000	9920500
chr09	10900000	10900500
chr09	11793500	11794000
chr09	13617500	13618000
chr09	21393500	21394000
chr09	21980500	21981000
chr09	22374000	22374500
chr10	793500	794000
chr10	1429500	1430000
chr10	2810000	2810500
chr10	11703500	11704000
chr10	14714500	14715000
chr10	14845000	14845500
chr10	16434000	16434500
chr10	16627000	16627500
chr10	18575500	18576000
chr10	20433000	20433500
chr11	4556000	4556500
chr11	7315500	7316000
chr11	7773000	7773500
chr11	9933500	9934000
chr11	13380000	13380500
chr11	18054000	18054500
chr11	18079000	18079500
chr11	19898000	19898500
chr11	21966000	21966500
chr11	22019500	22020000
chr11	22297000	22297500
chr11	23313000	23313500
chr11	24909000	24909500
chr11	25232000	25232500
chr11	25885500	25886000
chr11	27570500	27571000
chr11	27668000	27668500
chr11	27670000	27670500
chr11	28059500	28060000
chr11	28732500	28733000
chr12	2342000	2342500
chr12	5020000	5020500
chr12	5677500	5678000
chr12	5789500	5790000
chr12	7882500	7883000
chr12	7900000	7900500
chr12	7903500	7904000
chr12	15465000	15465500
chr12	16210500	16211000
chr12	16409000	16409500
chr12	18849500	18850000
chr12	19075500	19076000
chr12	20747000	20747500
chr12	23491500	23492000
chr12	26115500	26116000
chr12	26166500	26167000
chr12	26884500	26885000
chr12	27018000	27018500
chr12	27069000	27069500
chr12	27080500	27081000
chr12	27105000	27105500
chr12	27106000	27106500

## Sheet: TP_reference_family_MITE
Chromosome	Start	End
chr01	34500	35000
chr01	81500	82500
chr01	177500	178500
chr01	296500	297000
chr01	396500	397500
chr01	400500	401500
chr01	506500	507000
chr01	534500	535500
chr01	811000	812000
chr01	954000	954500
chr01	1034000	1035000
chr01	1063500	1064000
chr01	1197000	1197500
chr01	1206500	1207500
chr01	1220000	1220500
chr01	1317000	1318000
chr01	1653500	1654000
chr01	1677500	1678500
chr01	1784000	1784500
chr01	1894500	1895000
chr01	2116500	2117000
chr01	2228000	2228500
chr01	2345000	2345500
chr01	2372000	2372500
chr01	2423500	2424000
chr01	2428500	2429500
chr01	2665500	2666000
chr01	2765000	2765500
chr01	3019000	3019500
chr01	3126000	3127000
chr01	3245500	3246500
chr01	3344500	3345000
chr01	3456500	3457000
chr01	3543500	3544500
chr01	3614500	3615000
chr01	3858500	3859000
chr01	3973000	3973500
chr01	4354500	4355000
chr01	4586000	4586500
chr01	4619500	4620000
chr01	4685000	4685500
chr01	4701500	4702500
chr01	4716000	4717000
chr01	5277000	5278000
chr01	5346500	5347000
chr01	5420500	5422000
chr01	5483000	5483500
chr01	5639000	5640000
chr01	5657000	5657500
chr01	5819000	5819500
chr01	6285500	6286500
chr01	6413500	6414000
chr01	6563000	6563500
chr01	6586000	6586500
chr01	6594500	6595500
chr01	6946000	6946500
chr01	7227000	7227500
chr01	7284500	7285500
chr01	7339000	7339500
chr01	7410000	7410500
chr01	7437000	7438000
chr01	7566500	7567000
chr01	7619500	7620000
chr01	7628000	7628500
chr01	7630000	7631000
chr01	7700500	7701500
chr01	7729000	7729500
chr01	7846500	7847500
chr01	7990000	7990500
chr01	8080500	8081000
chr01	8184500	8185500
chr01	8346000	8347000
chr01	8490000	8490500
chr01	8795000	8795500
chr01	8998000	8998500
chr01	9094000	9095000
chr01	9103000	9103500
chr01	9142000	9143000
chr01	9154000	9155000
chr01	9246500	9247500
chr01	9251000	9251500
chr01	9315000	9316000
chr01	9369500	9370000
chr01	9401500	9402000
chr01	9515500	9516000
chr01	9582000	9582500
chr01	9585500	9586000
chr01	9589500	9590000
chr01	9807000	9807500
chr01	10367500	10368000
chr01	10800000	10801000
chr01	10924000	10924500
chr01	11733500	11734500
chr01	11881500	11882500
chr01	12183500	12184000
chr01	12748500	12749000
chr01	12771000	12771500
chr01	13121000	13121500
chr01	13477500	13478500
chr01	13519000	13519500
chr01	13851500	13852000
chr01	14234000	14234500
chr01	14533000	14533500
chr01	14890000	14890500
chr01	14995000	14996000
chr01	15287500	15288500
chr01	16320500	16321500
chr01	17280500	17281000
chr01	17340000	17341000
chr01	17555000	17556000
chr01	17983500	17984500
chr01	18372000	18373000
chr01	18389500	18390000
chr01	19071000	19071500
chr01	19095000	19095500
chr01	19453500	19454000
chr01	19508500	19509000
chr01	19699500	19700500
chr01	19816500	19817000
chr01	19870500	19871500
chr01	20449500	20450000
chr01	20482500	20483500
chr01	20625000	20625500
chr01	20633500	20634000
chr01	20659500	20660000
chr01	20700000	20700500
chr01	21112500	21113000
chr01	21352000	21353000
chr01	22652000	22653000
chr01	22679000	22680000
chr01	22825000	22826000
chr01	22939500	22940000
chr01	22954000	22954500
chr01	23726500	23727000
chr01	23733000	23734000
chr01	23865500	23866500
chr01	24404500	24405000
chr01	24509000	24509500
chr01	24549500	24550500
chr01	24689500	24690000
chr01	25048500	25049000
chr01	25052500	25053500
chr01	25299500	25300000
chr01	25887000	25887500
chr01	25904500	25905500
chr01	25981000	25982000
chr01	26032500	26033500
chr01	26041000	26041500
chr01	26423000	26423500
chr01	26514000	26514500
chr01	26681000	26682500
chr01	27160500	27161500
chr01	28253000	28254000
chr01	28419500	28420000
chr01	28642500	28643000
chr01	28816500	28817500
chr01	28925000	28925500
chr01	28926500	28927000
chr01	29970500	29971500
chr01	29985500	29987000
chr01	30075000	30075500
chr01	30467500	30468000
chr01	31196500	31197000
chr01	31642000	31642500
chr01	31989000	31990000
chr01	32051500	32052500
chr01	32073500	32074000
chr01	32103000	32103500
chr01	33949000	33949500
chr01	33967000	33967500
chr01	34390500	34391500
chr01	34507000	34508000
chr01	34547500	34548500
chr01	34564000	34565000
chr01	34820500	34821000
chr01	36180500	36181500
chr01	36221500	36222500
chr01	36487500	36488000
chr01	37020500	37021500
chr01	37103500	37104500
chr01	37110000	37110500
chr01	37703500	37704500
chr01	37982000	37983000
chr01	38494000	38495000
chr01	38602500	38603000
chr01	38701500	38702000
chr01	38904500	38905000
chr01	38990500	38991000
chr01	39096500	39097500
chr01	39099500	39100000
chr01	39108500	39109500
chr01	39172500	39173000
chr01	39205000	39206000
chr01	39228000	39229000
chr01	39386500	39387000
chr01	39431000	39431500
chr01	40033000	40034000
chr01	40067000	40067500
chr01	40100500	40101500
chr01	40646500	40647500
chr01	40747000	40748000
chr01	40770500	40771000
chr01	40772000	40772500
chr01	40793000	40794000
chr01	40842500	40843000
chr01	41024500	41025000
chr01	41046500	41047000
chr01	41091500	41092000
chr01	41276500	41277000
chr01	41295000	41296000
chr01	41373500	41374000
chr01	41746500	41748000
chr01	41751000	41751500
chr01	41841000	41841500
chr01	41974500	41975500
chr01	41991000	41992000
chr01	42057500	42058000
chr01	42110500	42111500
chr01	42324500	42325500
chr01	42461500	42462500
chr01	42535000	42535500
chr01	42598000	42598500
chr01	42722000	42723000
chr01	42729000	42729500
chr01	42800500	42801000
chr01	42865500	42866000
chr01	42925000	42925500
chr01	42927500	42928500
chr01	42954500	42955000
chr02	77500	78000
chr02	118500	119000
chr02	147500	148000
chr02	197000	198000
chr02	202500	203500
chr02	385000	386000
chr02	431000	431500
chr02	439000	439500
chr02	441500	442000
chr02	447500	448000
chr02	554000	554500
chr02	557000	557500
chr02	560000	560500
chr02	713000	713500
chr02	806500	807000
chr02	1094500	1095000
chr02	1095500	1096000
chr02	1300500	1301000
chr02	1536500	1537000
chr02	2066000	2067000
chr02	2240000	2240500
chr02	2389500	2390500
chr02	2572000	2572500
chr02	3039500	3040500
chr02	3143000	3144000
chr02	3187000	3188000
chr02	3319500	3320000
chr02	3355000	3356000
chr02	3555000	3557000
chr02	3558000	3559000
chr02	3561000	3561500
chr02	3637000	3637500
chr02	3681000	3682000
chr02	3685500	3686500
chr02	4072000	4073500
chr02	4091000	4091500
chr02	4094000	4094500
chr02	4108000	4109000
chr02	4147500	4148000
chr02	4153000	4153500
chr02	4192500	4193000
chr02	4212500	4213000
chr02	4251500	4252500
chr02	4312000	4313000
chr02	4348000	4349000
chr02	4534500	4535500
chr02	4541500	4542000
chr02	4546000	4546500
chr02	4657500	4658500
chr02	4727000	4727500
chr02	4822500	4823000
chr02	4894000	4895000
chr02	4986000	4987000
chr02	5037500	5038000
chr02	5044000	5044500
chr02	5194000	5195000
chr02	5236500	5237000
chr02	5319500	5320500
chr02	5427000	5428000
chr02	5539000	5539500
chr02	5669500	5670500
chr02	5674000	5675000
chr02	5677000	5677500
chr02	5705000	5706000
chr02	5782500	5783500
chr02	5952500	5953000
chr02	6258500	6259000
chr02	6625500	6626000
chr02	6875000	6876000
chr02	6949500	6950500
chr02	6963000	6963500
chr02	7041000	7041500
chr02	7136000	7137000
chr02	7266500	7267000
chr02	7968000	7968500
chr02	7997500	7998500
chr02	8278500	8279500
chr02	8365000	8366000
chr02	8556500	8557000
chr02	8564000	8564500
chr02	8803000	8804000
chr02	8871500	8872500
chr02	8967500	8968500
chr02	8969500	8970500
chr02	9435000	9436000
chr02	9464500	9465500
chr02	9537500	9538500
chr02	9836500	9837000
chr02	10312000	10313000
chr02	10566000	10566500
chr02	10952000	10953000
chr02	11061500	11062000
chr02	11179000	11179500
chr02	11480000	11480500
chr02	11957000	11958000
chr02	11984000	11984500
chr02	12154500	12155500
chr02	13160500	13161000
chr02	13844000	13844500
chr02	14924000	14924500
chr02	15049000	15050000
chr02	15214000	15214500
chr02	15239000	15239500
chr02	15437500	15438500
chr02	15465000	15465500
chr02	15500000	15500500
chr02	15719500	15720500
chr02	15934500	15935000
chr02	16120500	16121000
chr02	16677000	16677500
chr02	16705000	16706000
chr02	16707500	16708000
chr02	16804500	16805000
chr02	17059000	17059500
chr02	17317000	17318000
chr02	17414000	17414500
chr02	17571000	17572000
chr02	17864500	17865000
chr02	17891000	17891500
chr02	17904500	17905000
chr02	18016500	18017500
chr02	18138500	18139000
chr02	18645000	18645500
chr02	18733500	18734500
chr02	18946500	18947500
chr02	19131500	19132000
chr02	19153500	19154500
chr02	19168500	19169000
chr02	19420500	19421500
chr02	19448500	19449000
chr02	19477500	19478000
chr02	19506000	19506500
chr02	19569500	19570500
chr02	19581000	19581500
chr02	19699000	19699500
chr02	19724500	19725000
chr02	19928000	19929500
chr02	20063500	20064000
chr02	20101500	20102500
chr02	20219000	20219500
chr02	20307500	20308500
chr02	20331000	20332000
chr02	20343500	20344500
chr02	20451000	20452000
chr02	20587000	20587500
chr02	20723000	20723500
chr02	20727500	20728000
chr02	20732500	20733500
chr02	20775000	20776000
chr02	20783000	20784000
chr02	20865500	20866500
chr02	20954500	20955500
chr02	20962500	20963500
chr02	21352500	21353000
chr02	21594000	21594500
chr02	21625500	21626500
chr02	21717500	21718000
chr02	21853000	21853500
chr02	22219500	22220000
chr02	22262000	22263000
chr02	22342500	22343000
chr02	22580000	22580500
chr02	22625000	22625500
chr02	22628000	22628500
chr02	23018500	23019000
chr02	23088500	23089000
chr02	23125500	23126500
chr02	23225500	23226500
chr02	23537000	23537500
chr02	23647500	23648500
chr02	23820000	23821000
chr02	24248500	24249000
chr02	24386500	24387500
chr02	24661000	24661500
chr02	25251500	25252500
chr02	25360500	25361000
chr02	25502500	25503500
chr02	25844000	25844500
chr02	25864000	25864500
chr02	25865500	25866000
chr02	26171000	26171500
chr02	26205500	26206000
chr02	26550000	26551000
chr02	26698000	26698500
chr02	26701500	26702000
chr02	27039000	27039500
chr02	27067000	27067500
chr02	27475000	27475500
chr02	27713500	27714000
chr02	27968500	27969500
chr02	28232500	28233000
chr02	28468000	28469000
chr02	28492000	28493000
chr02	28511000	28511500
chr02	28660000	28660500
chr02	28674500	28675000
chr02	28743500	28744500
chr02	28814000	28814500
chr02	29124500	29125500
chr02	29553000	29553500
chr02	29625000	29625500
chr02	29707500	29708000
chr02	29983000	29984000
chr02	30003000	30003500
chr02	30063000	30063500
chr02	30473000	30473500
chr02	30584500	30585000
chr02	30605500	30606000
chr02	31264500	31265500
chr02	31523000	31523500
chr02	31652500	31653000
chr02	31654500	31655500
chr02	31670500	31671500
chr02	32842500	32843500
chr02	32880500	32881500
chr02	33448500	33449500
chr02	33474500	33475000
chr02	33587500	33588500
chr02	33613500	33614000
chr02	33869000	33869500
chr02	33884500	33885000
chr02	33963000	33963500
chr02	34404000	34404500
chr02	34452000	34452500
chr02	34475000	34475500
chr02	34592500	34593000
chr02	34598000	34599000
chr02	34625500	34626000
chr02	34669000	34669500
chr02	34709500	34710500
chr02	34861000	34862000
chr02	34894500	34895500
chr02	35055500	35056500
chr02	35212500	35213000
chr02	35260500	35261000
chr02	35269000	35270000
chr02	35302500	35303500
chr02	35318500	35319000
chr02	35369000	35369500
chr02	35371500	35372000
chr02	35377000	35377500
chr02	35559000	35559500
chr02	35584000	35584500
chr02	35817000	35817500
chr03	193000	194000
chr03	213000	214000
chr03	385000	385500
chr03	433500	434500
chr03	448500	449500
chr03	483500	484000
chr03	523500	524000
chr03	546500	547000
chr03	779000	779500
chr03	877500	878000
chr03	1635000	1635500
chr03	1650000	1651000
chr03	2000000	2001000
chr03	2034000	2035000
chr03	2049500	2050000
chr03	2219500	2220500
chr03	2330000	2330500
chr03	2362500	2363000
chr03	2392500	2393000
chr03	2864000	2864500
chr03	3326000	3327000
chr03	3332000	3333000
chr03	3447500	3448500
chr03	3476000	3477000
chr03	3532500	3533000
chr03	3533500	3534500
chr03	3608500	3609500
chr03	3756000	3756500
chr03	4013000	4013500
chr03	4307500	4308000
chr03	4310000	4310500
chr03	4503000	4503500
chr03	4532000	4533000
chr03	4550000	4550500
chr03	4821500	4822000
chr03	4945500	4946500
chr03	5048000	5048500
chr03	5318000	5319000
chr03	5508000	5508500
chr03	5625000	5625500
chr03	6063500	6064500
chr03	6100000	6101000
chr03	6529500	6530000
chr03	6840500	6841500
chr03	6899000	6899500
chr03	6926000	6927000
chr03	7236500	7237500
chr03	7661500	7662500
chr03	7794500	7795500
chr03	8444500	8445500
chr03	8638500	8639000
chr03	8676500	8677500
chr03	9163000	9163500
chr03	9178000	9179000
chr03	9306500	9307000
chr03	9365000	9366000
chr03	10060000	10061000
chr03	10215500	10216500
chr03	10310500	10311000
chr03	11576000	11576500
chr03	11818500	11819500
chr03	11907000	11908000
chr03	11970500	11971000
chr03	12105500	12106000
chr03	12142000	12142500
chr03	12488500	12489000
chr03	12579000	12580000
chr03	12613500	12614000
chr03	12669500	12670000
chr03	12674000	12674500
chr03	12738500	12739000
chr03	12772000	12773000
chr03	12914500	12915500
chr03	13015000	13015500
chr03	13018500	13019000
chr03	13030000	13030500
chr03	13049000	13049500
chr03	13110000	13110500
chr03	13159000	13159500
chr03	13677500	13678000
chr03	13719000	13720000
chr03	13984000	13984500
chr03	14052000	14053500
chr03	14266000	14267000
chr03	14386000	14387000
chr03	14477500	14478000
chr03	14495000	14495500
chr03	14541500	14542500
chr03	14551500	14552500
chr03	14619500	14620000
chr03	14665000	14665500
chr03	14795000	14795500
chr03	14876500	14877500
chr03	14961500	14962000
chr03	14984500	14985500
chr03	15043500	15044500
chr03	15098000	15099000
chr03	15389500	15390000
chr03	15489500	15490000
chr03	15494000	15495000
chr03	15567000	15568000
chr03	15568500	15569000
chr03	15571000	15571500
chr03	15576500	15577000
chr03	15956000	15956500
chr03	16454000	16455000
chr03	16508000	16508500
chr03	16553500	16554000
chr03	16657000	16658000
chr03	16659000	16659500
chr03	16691000	16691500
chr03	16695000	16696000
chr03	16839500	16840000
chr03	16871500	16872000
chr03	16973000	16974000
chr03	17002000	17003000
chr03	17009500	17010000
chr03	17046000	17046500
chr03	17087500	17088500
chr03	17334500	17335000
chr03	17809000	17810000
chr03	17950500	17951000
chr03	18181500	18182000
chr03	18266000	18267000
chr03	18332500	18333000
chr03	18373000	18373500
chr03	18542500	18543500
chr03	20306000	20307000
chr03	20986500	20987000
chr03	21010500	21011500
chr03	21316000	21316500
chr03	21352500	21353000
chr03	21360500	21361500
chr03	21908000	21908500
chr03	21994000	21994500
chr03	22018000	22018500
chr03	22055000	22055500
chr03	22074000	22074500
chr03	22402000	22402500
chr03	22419000	22419500
chr03	22783500	22784000
chr03	23055000	23055500
chr03	23602500	23603500
chr03	23606500	23607000
chr03	23691000	23691500
chr03	23733500	23734000
chr03	23758000	23758500
chr03	23793000	23793500
chr03	23904500	23905500
chr03	23936000	23936500
chr03	23973000	23974000
chr03	23995000	23995500
chr03	24199000	24199500
chr03	24228500	24229000
chr03	24264000	24265000
chr03	24296000	24296500
chr03	24304500	24305000
chr03	24306500	24307500
chr03	24548000	24548500
chr03	24550000	24550500
chr03	24595000	24596000
chr03	24642000	24642500
chr03	24649500	24650500
chr03	24733000	24733500
chr03	24868000	24869000
chr03	24901500	24902500
chr03	25005500	25006500
chr03	25008000	25008500
chr03	25086000	25086500
chr03	25105500	25106500
chr03	25393500	25394000
chr03	25466500	25467000
chr03	25583000	25583500
chr03	26046000	26047000
chr03	26306000	26306500
chr03	26734000	26735000
chr03	26780000	26781000
chr03	26810500	26811500
chr03	27178500	27179000
chr03	27180500	27181500
chr03	27451000	27452000
chr03	27506000	27507500
chr03	27619000	27620000
chr03	27759500	27760500
chr03	27873500	27874000
chr03	28058000	28058500
chr03	28062500	28063500
chr03	28689500	28690000
chr03	28788000	28789000
chr03	28840000	28841000
chr03	28946500	28947500
chr03	29012500	29013000
chr03	29026000	29027000
chr03	29178500	29179000
chr03	29234000	29234500
chr03	29793500	29794000
chr03	29801500	29802500
chr03	29930500	29931500
chr03	30311000	30312000
chr03	30360500	30361000
chr03	30362000	30362500
chr03	30412000	30413000
chr03	30623000	30623500
chr03	30846000	30846500
chr03	31263500	31264500
chr03	31325500	31326000
chr03	31362000	31363000
chr03	31689500	31690500
chr03	31907500	31908500
chr03	31917500	31918000
chr03	31987500	31988000
chr03	32237000	32238000
chr03	32360000	32360500
chr03	32408000	32409000
chr03	32502000	32502500
chr03	32605500	32606000
chr03	32691500	32692500
chr03	32866500	32867500
chr03	32921500	32922500
chr03	33033500	33034000
chr03	33205500	33206500
chr03	33227500	33228000
chr03	33272500	33273500
chr03	33357500	33358000
chr03	33682500	33683000
chr03	33760000	33760500
chr03	33814000	33814500
chr03	33947000	33948000
chr03	33972500	33973500
chr03	33984500	33985500
chr03	34012500	34013000
chr03	34300500	34301000
chr03	34580500	34581000
chr03	34602500	34603500
chr03	34735500	34736000
chr03	34809500	34810500
chr03	34916500	34917000
chr03	34956000	34957000
chr03	35130500	35131500
chr03	35310000	35310500
chr03	35669000	35670000
chr03	35867500	35868500
chr03	35921000	35921500
chr03	35945000	35946000
chr03	35961500	35962000
chr03	36033500	36034500
chr03	36139000	36140000
chr03	36194000	36194500
chr04	119000	119500
chr04	266000	266500
chr04	551000	552000
chr04	568500	569000
chr04	897500	898500
chr04	961500	962000
chr04	970500	971500
chr04	1113500	1114000
chr04	1248500	1249500
chr04	1612000	1613000
chr04	1770500	1771500
chr04	1979000	1979500
chr04	1989000	1990000
chr04	4358500	4359000
chr04	4436000	4437000
chr04	4504500	4505500
chr04	5153500	5154000
chr04	5628500	5629500
chr04	5785000	5786000
chr04	5823500	5824000
chr04	5844500	5845500
chr04	7000500	7001000
chr04	7025000	7026000
chr04	7154000	7155000
chr04	8361500	8362500
chr04	8532000	8533000
chr04	11577000	11578000
chr04	13487500	13488500
chr04	13490000	13491000
chr04	13592500	13593500
chr04	14163000	14163500
chr04	14302000	14303000
chr04	14481000	14481500
chr04	14634000	14634500
chr04	14761000	14761500
chr04	14777500	14778500
chr04	14885500	14886000
chr04	14989000	14989500
chr04	15189000	15189500
chr04	15378500	15379000
chr04	15451000	15452000
chr04	15454500	15455000
chr04	16357500	16358500
chr04	16578500	16579000
chr04	16698000	16698500
chr04	16712000	16713000
chr04	16747500	16748500
chr04	16750000	16750500
chr04	16811500	16812000
chr04	17076000	17076500
chr04	17101500	17102500
chr04	17131000	17131500
chr04	17200500	17201000
chr04	17235500	17236000
chr04	17384000	17385000
chr04	17396500	17397000
chr04	17461000	17461500
chr04	17482500	17483000
chr04	17586000	17587000
chr04	17666000	17667000
chr04	17877500	17878500
chr04	18066000	18066500
chr04	18150500	18151500
chr04	18160000	18160500
chr04	18167500	18168000
chr04	18669000	18669500
chr04	18899000	18900000
chr04	18923500	18924000
chr04	18927500	18928000
chr04	18970000	18970500
chr04	19018000	19019000
chr04	19195000	19195500
chr04	19196500	19197500
chr04	19246500	19247500
chr04	19383000	19384000
chr04	19403000	19403500
chr04	19477000	19478000
chr04	19524000	19525000
chr04	19638000	19639000
chr04	19738000	19739000
chr04	19759500	19760000
chr04	19813000	19814000
chr04	19871000	19871500
chr04	19924500	19925500
chr04	19946000	19947000
chr04	20488500	20489500
chr04	20498500	20499000
chr04	20577500	20578000
chr04	20613500	20614500
chr04	20895500	20896000
chr04	21386000	21386500
chr04	21771500	21772000
chr04	21905000	21906000
chr04	22001000	22001500
chr04	22004000	22004500
chr04	22164500	22165000
chr04	22212000	22213000
chr04	22253000	22253500
chr04	22336500	22337000
chr04	22964000	22965000
chr04	22994000	22994500
chr04	24496000	24496500
chr04	24509000	24509500
chr04	24531500	24532000
chr04	24638000	24638500
chr04	24662000	24662500
chr04	25160000	25161000
chr04	25260500	25261000
chr04	25276000	25276500
chr04	25852500	25853500
chr04	25904000	25905000
chr04	26020500	26021000
chr04	26262000	26262500
chr04	26321500	26322000
chr04	28400500	28401000
chr04	28854500	28855000
chr04	28900000	28900500
chr04	29398500	29399000
chr04	29840500	29841500
chr04	29849500	29850000
chr04	30117500	30118000
chr04	30128000	30129000
chr04	30466500	30467500
chr04	30557500	30558000
chr04	30562500	30563000
chr04	30692000	30692500
chr04	30993500	30994000
chr04	31018500	31019500
chr04	31114000	31114500
chr04	31489500	31490500
chr04	31704500	31705500
chr04	31747000	31748000
chr04	31816000	31816500
chr04	31837000	31838000
chr04	32222500	32223500
chr04	32253500	32254500
chr04	32382500	32383500
chr04	32547500	32548500
chr04	33171000	33172000
chr04	33252000	33252500
chr04	33297500	33298000
chr04	33759500	33760500
chr04	33787000	33788000
chr04	33934500	33935000
chr04	33940500	33941000
chr04	34552000	34553000
chr04	34568500	34569000
chr04	34575000	34575500
chr04	34599000	34601000
chr04	34693500	34694500
chr04	34709500	34710000
chr04	34736500	34737500
chr04	34844000	34844500
chr04	34929000	34929500
chr04	34940500	34941000
chr04	35010000	35011000
chr04	35113000	35113500
chr04	35135000	35136000
chr04	35191500	35192500
chr04	35292000	35293000
chr04	35403000	35403500
chr05	325000	326000
chr05	344500	345500
chr05	433000	434000
chr05	524000	524500
chr05	586000	587000
chr05	667000	668000
chr05	744500	745000
chr05	827000	827500
chr05	832000	833000
chr05	847000	847500
chr05	906500	907000
chr05	961500	962000
chr05	983000	983500
chr05	984000	984500
chr05	1161500	1162500
chr05	1181000	1181500
chr05	1367000	1368000
chr05	1421500	1422000
chr05	1480000	1480500
chr05	1811500	1812000
chr05	1825500	1826000
chr05	1905000	1906000
chr05	1932000	1933000
chr05	2147000	2148000
chr05	2245000	2247000
chr05	2265500	2266500
chr05	2322500	2323000
chr05	2376500	2377000
chr05	3003500	3004500
chr05	3080000	3080500
chr05	3111000	3112000
chr05	3114000	3115000
chr05	3277000	3277500
chr05	3320000	3320500
chr05	3615000	3615500
chr05	3772000	3772500
chr05	4200500	4201500
chr05	4205000	4205500
chr05	4207000	4207500
chr05	4258500	4259000
chr05	4634500	4635500
chr05	4651500	4652000
chr05	4662500	4663500
chr05	4715500	4716500
chr05	4734500	4735500
chr05	4768500	4769500
chr05	4796000	4796500
chr05	4822000	4822500
chr05	5034000	5034500
chr05	5308000	5308500
chr05	5468000	5468500
chr05	5543000	5543500
chr05	5655500	5656500
chr05	5675000	5675500
chr05	5925000	5925500
chr05	5959000	5960000
chr05	5992500	5993500
chr05	6173000	6174000
chr05	6206000	6207000
chr05	6210500	6211000
chr05	6258500	6259000
chr05	6352000	6352500
chr05	6398000	6399000
chr05	6498500	6499500
chr05	7028500	7030000
chr05	7050500	7051500
chr05	7070000	7071000
chr05	7356000	7357000
chr05	7385000	7386000
chr05	7387500	7388000
chr05	7418500	7419500
chr05	7626000	7626500
chr05	7684500	7685000
chr05	7691500	7692000
chr05	7720000	7720500
chr05	7999000	8000000
chr05	8123000	8123500
chr05	8233500	8234500
chr05	8308500	8309500
chr05	8487500	8488000
chr05	8789000	8789500
chr05	10529000	10529500
chr05	10912000	10913000
chr05	11320000	11320500
chr05	11619500	11620500
chr05	13715000	13715500
chr05	13765000	13766000
chr05	13792500	13793000
chr05	13962000	13962500
chr05	14916500	14917000
chr05	14949000	14949500
chr05	15002500	15003000
chr05	15134500	15135500
chr05	15843000	15844000
chr05	15892000	15893000
chr05	16117500	16118500
chr05	16154500	16155500
chr05	16507500	16508500
chr05	16791000	16791500
chr05	16906000	16907000
chr05	16958500	16959000
chr05	17030500	17031000
chr05	17035000	17036000
chr05	17129500	17130000
chr05	17155000	17155500
chr05	17199000	17199500
chr05	17327500	17328000
chr05	17431500	17432000
chr05	17456000	17456500
chr05	17719500	17720500
chr05	18119500	18120500
chr05	18137500	18138000
chr05	18183000	18183500
chr05	18310000	18310500
chr05	18409000	18410000
chr05	18431000	18431500
chr05	18461000	18461500
chr05	18539500	18540500
chr05	18679000	18680000
chr05	18850000	18850500
chr05	19188500	19189000
chr05	19468000	19468500
chr05	19478500	19479000
chr05	19790500	19791000
chr05	19871000	19872000
chr05	19956500	19957500
chr05	19964000	19965000
chr05	20175000	20175500
chr05	20490000	20491000
chr05	20537500	20538000
chr05	21061500	21062000
chr05	21078000	21078500
chr05	21259000	21259500
chr05	21348000	21348500
chr05	21569000	21570000
chr05	21589500	21590000
chr05	21619000	21620000
chr05	21682000	21682500
chr05	21726500	21727500
chr05	21770000	21771000
chr05	21968500	21969000
chr05	22078500	22079000
chr05	22327000	22327500
chr05	22479500	22480000
chr05	22484500	22485000
chr05	22636000	22636500
chr05	22664500	22665500
chr05	22721000	22722000
chr05	23047000	23047500
chr05	23321500	23322500
chr05	23467500	23468000
chr05	24582000	24582500
chr05	24653500	24654000
chr05	24805500	24806000
chr05	25096500	25097000
chr05	25105000	25105500
chr05	25141000	25141500
chr05	25193500	25194000
chr05	25328500	25329000
chr05	25352000	25352500
chr05	25928500	25929000
chr05	26272500	26273500
chr05	26394000	26395000
chr05	26679000	26679500
chr05	26860000	26860500
chr05	27301000	27301500
chr05	27449000	27449500
chr05	27598500	27599500
chr05	27619000	27620000
chr05	27856000	27857000
chr05	28054000	28055000
chr05	28140000	28140500
chr05	28603500	28604000
chr05	28613000	28614000
chr05	28632500	28633000
chr05	28788000	28789000
chr05	28899000	28900000
chr05	29378500	29379000
chr05	29444500	29445500
chr05	29448500	29449000
chr05	29467500	29468000
chr05	29476500	29477000
chr06	225500	226500
chr06	294500	295500
chr06	360000	360500
chr06	461500	462000
chr06	491000	492000
chr06	521000	521500
chr06	528000	528500
chr06	538500	539000
chr06	575000	576000
chr06	583000	584000
chr06	679500	680500
chr06	686000	687000
chr06	785000	786000
chr06	851000	852000
chr06	1021500	1022500
chr06	1089000	1089500
chr06	1118500	1119000
chr06	1567500	1568000
chr06	1748500	1749500
chr06	1769500	1770500
chr06	1855500	1856500
chr06	1926500	1927500
chr06	1969500	1970500
chr06	2009000	2010000
chr06	2216000	2216500
chr06	2358000	2358500
chr06	2391000	2392000
chr06	2827500	2828000
chr06	2868500	2869500
chr06	2941500	2942000
chr06	3012500	3013000
chr06	3239000	3239500
chr06	3241000	3241500
chr06	3291000	3292000
chr06	3349500	3350500
chr06	3540000	3541000
chr06	3562000	3562500
chr06	3570500	3571000
chr06	3632000	3632500
chr06	3848000	3849000
chr06	3886000	3887000
chr06	3969500	3970000
chr06	4104000	4105000
chr06	4129000	4130000
chr06	4146000	4146500
chr06	4186500	4187500
chr06	4236000	4237000
chr06	4493500	4494500
chr06	4574500	4575500
chr06	4844000	4844500
chr06	5025000	5026000
chr06	5086500	5087500
chr06	5165500	5166000
chr06	5571500	5572000
chr06	5999500	6000000
chr06	6705000	6706000
chr06	6738000	6739000
chr06	6787500	6788000
chr06	6840500	6841500
chr06	7164500	7165000
chr06	7369500	7370000
chr06	7719500	7720000
chr06	7776500	7777000
chr06	7777500	7778000
chr06	7791500	7792000
chr06	8167000	8167500
chr06	8375500	8376000
chr06	9139500	9140000
chr06	9383500	9384500
chr06	9442000	9442500
chr06	9454000	9455000
chr06	9475000	9475500
chr06	9567000	9567500
chr06	10000500	10001500
chr06	10020000	10021000
chr06	10103000	10104000
chr06	10114000	10114500
chr06	10279500	10280000
chr06	10480500	10481500
chr06	10567000	10567500
chr06	10684500	10685500
chr06	10803500	10804000
chr06	11217500	11218500
chr06	11491000	11492000
chr06	11723000	11723500
chr06	11863500	11864000
chr06	11974000	11974500
chr06	12258000	12259000
chr06	12344000	12345000
chr06	12429000	12429500
chr06	12527000	12527500
chr06	12656000	12656500
chr06	12780000	12780500
chr06	12980000	12981000
chr06	13406500	13407500
chr06	13761500	13762000
chr06	13879500	13880000
chr06	14581000	14582000
chr06	15132000	15133000
chr06	15831000	15831500
chr06	16594000	16594500
chr06	16619000	16619500
chr06	17749000	17750000
chr06	17787000	17787500
chr06	18987000	18988000
chr06	19413000	19413500
chr06	19444500	19445000
chr06	19706500	19707500
chr06	19747500	19748000
chr06	19787500	19788000
chr06	19858000	19858500
chr06	19859000	19859500
chr06	19873000	19874000
chr06	19945500	19946000
chr06	20021000	20022000
chr06	20050000	20050500
chr06	20086500	20087000
chr06	20492500	20493500
chr06	20805000	20805500
chr06	20810500	20811500
chr06	20866000	20867000
chr06	20936000	20937000
chr06	21006000	21006500
chr06	21007500	21008000
chr06	21042500	21043000
chr06	21170500	21171000
chr06	21248000	21249000
chr06	21335500	21336500
chr06	21371000	21371500
chr06	21501500	21502500
chr06	21509000	21510000
chr06	21729500	21730000
chr06	21734500	21735500
chr06	22094500	22095500
chr06	22140500	22141500
chr06	22249000	22250000
chr06	22402000	22402500
chr06	22488500	22489000
chr06	22504000	22504500
chr06	22515000	22515500
chr06	22676000	22676500
chr06	23000500	23001500
chr06	23735500	23736000
chr06	23955000	23955500
chr06	24002000	24002500
chr06	24339500	24340000
chr06	24345000	24346000
chr06	24490000	24490500
chr06	24587000	24588000
chr06	24643000	24643500
chr06	25025500	25026000
chr06	25033500	25034000
chr06	25087500	25088500
chr06	25108000	25108500
chr06	25156000	25157000
chr06	25298000	25298500
chr06	25837500	25838500
chr06	25932000	25932500
chr06	26505000	26506000
chr06	26562000	26563000
chr06	26599500	26600500
chr06	26653500	26654000
chr06	26697000	26697500
chr06	26702000	26702500
chr06	26722500	26723000
chr06	26757500	26758500
chr06	26765000	26765500
chr06	26829000	26829500
chr06	26835000	26835500
chr06	26883000	26883500
chr06	26900000	26901000
chr06	27008500	27009000
chr06	27009500	27010000
chr06	27407500	27408000
chr06	27593500	27594000
chr06	27833000	27834000
chr06	27895000	27895500
chr06	27912500	27913500
chr06	27973000	27973500
chr06	28004500	28005000
chr06	28068500	28069500
chr06	28070000	28070500
chr06	28116500	28117000
chr06	28407500	28408000
chr06	28424000	28425000
chr06	28574500	28575000
chr06	28643000	28643500
chr06	28801000	28801500
chr06	29038500	29039000
chr06	29451500	29452000
chr06	29494000	29494500
chr06	29693000	29693500
chr06	29696000	29696500
chr06	29894000	29894500
chr06	31054000	31055000
chr06	31077500	31078000
chr06	31109500	31110500
chr07	107000	108000
chr07	133000	134000
chr07	234000	234500
chr07	329000	330000
chr07	356500	357000
chr07	365000	366000
chr07	371000	371500
chr07	440000	440500
chr07	487000	488000
chr07	640500	641500
chr07	649000	649500
chr07	674500	675500
chr07	738000	739000
chr07	837000	837500
chr07	1132500	1133000
chr07	1189500	1190000
chr07	1192500	1193000
chr07	1242000	1243000
chr07	1438000	1438500
chr07	1441500	1442000
chr07	1513000	1513500
chr07	1775000	1775500
chr07	1792500	1793500
chr07	1904500	1905500
chr07	1988500	1989500
chr07	2189500	2190000
chr07	2255000	2256000
chr07	2527500	2528000
chr07	2595000	2596000
chr07	3262500	3263000
chr07	3376000	3376500
chr07	3480000	3481000
chr07	3544000	3545000
chr07	3854500	3855500
chr07	4110000	4110500
chr07	4137000	4137500
chr07	4211500	4212000
chr07	4283000	4283500
chr07	4290000	4290500
chr07	4372000	4372500
chr07	4712500	4713500
chr07	4958500	4959500
chr07	5134500	5135000
chr07	5137500	5138500
chr07	5139500	5140000
chr07	5268500	5269500
chr07	5352500	5353000
chr07	5432000	5432500
chr07	6097000	6098000
chr07	6102500	6103500
chr07	6238000	6238500
chr07	6377000	6378000
chr07	6751500	6752000
chr07	6759500	6760500
chr07	6835000	6836000
chr07	6942500	6943000
chr07	6966000	6966500
chr07	7151500	7152000
chr07	7411500	7412500
chr07	7421500	7422000
chr07	7485500	7486000
chr07	7938500	7939000
chr07	8004000	8005000
chr07	8030000	8030500
chr07	8068000	8069000
chr07	8182500	8183000
chr07	8249000	8250000
chr07	8346000	8346500
chr07	8370000	8370500
chr07	8472000	8472500
chr07	8779000	8779500
chr07	8874000	8874500
chr07	9254000	9255000
chr07	9410500	9411500
chr07	9433000	9433500
chr07	9564000	9565000
chr07	9577500	9578500
chr07	10303000	10303500
chr07	10770500	10771500
chr07	10923000	10923500
chr07	11128000	11129000
chr07	11487000	11488000
chr07	12419000	12420000
chr07	13749000	13749500
chr07	14989500	14990500
chr07	15310500	15311000
chr07	15314500	15316000
chr07	15958000	15958500
chr07	15967500	15968000
chr07	16296000	16297000
chr07	16314500	16315500
chr07	16588500	16589500
chr07	17091500	17092000
chr07	17100500	17101000
chr07	17148500	17149000
chr07	17256000	17257000
chr07	17459000	17459500
chr07	17693500	17694500
chr07	17716000	17717000
chr07	17760500	17761500
chr07	17847000	17847500
chr07	18148500	18149000
chr07	18151000	18151500
chr07	18316000	18317000
chr07	18452500	18453500
chr07	18478000	18478500
chr07	18741000	18742000
chr07	19131000	19131500
chr07	19252500	19253000
chr07	19337500	19338500
chr07	19386000	19387000
chr07	19517500	19518500
chr07	19598500	19599500
chr07	19600500	19601500
chr07	19795500	19796500
chr07	19896000	19897000
chr07	19964000	19964500
chr07	20249000	20249500
chr07	20424000	20425000
chr07	20585000	20586000
chr07	20650000	20651000
chr07	21440500	21441000
chr07	22079500	22080500
chr07	22372500	22373500
chr07	22397500	22398000
chr07	22814000	22815000
chr07	22984500	22985000
chr07	23080000	23080500
chr07	23192500	23193000
chr07	23360500	23361000
chr07	23429000	23429500
chr07	23525000	23525500
chr07	23623500	23624000
chr07	23648500	23649500
chr07	24011500	24012000
chr07	24075000	24075500
chr07	24117500	24118500
chr07	24221500	24222000
chr07	24579000	24580000
chr07	24768000	24768500
chr07	24948000	24948500
chr07	24955000	24956000
chr07	25132000	25132500
chr07	25168500	25169000
chr07	25344000	25344500
chr07	25422500	25423000
chr07	25517500	25518500
chr07	25596000	25597000
chr07	25844000	25845000
chr07	25996500	25997500
chr07	26069500	26070000
chr07	26083000	26083500
chr07	26100500	26101000
chr07	26222500	26223000
chr07	26261000	26262000
chr07	26273500	26274500
chr07	26275000	26275500
chr07	26282500	26283000
chr07	26296000	26297000
chr07	26412000	26413000
chr07	26712000	26713000
chr07	27022500	27023000
chr07	27046000	27047000
chr07	27762500	27763500
chr07	28046000	28047500
chr07	28048000	28048500
chr07	28054500	28055000
chr07	28186500	28187500
chr07	28230000	28231000
chr07	28568000	28569000
chr07	28715500	28716000
chr07	28730000	28731500
chr07	28741000	28742000
chr07	28807500	28808000
chr07	28819500	28820500
chr07	28878000	28878500
chr07	28971000	28971500
chr07	28984000	28985000
chr07	29007000	29008000
chr07	29056500	29057500
chr07	29169000	29170000
chr07	29245000	29246000
chr07	29315000	29315500
chr07	29320000	29320500
chr07	29357500	29358000
chr07	29407500	29408000
chr07	29435000	29435500
chr08	226000	226500
chr08	319500	320500
chr08	402000	402500
chr08	421500	422500
chr08	768000	768500
chr08	823500	824000
chr08	829000	830000
chr08	838500	839500
chr08	858500	859000
chr08	874000	875000
chr08	1037500	1038000
chr08	1077000	1077500
chr08	1507000	1508000
chr08	1693000	1693500
chr08	2115000	2116000
chr08	2125000	2125500
chr08	2245500	2246000
chr08	2254000	2255000
chr08	2281500	2282500
chr08	2402500	2403500
chr08	2504000	2504500
chr08	2616000	2616500
chr08	3093000	3093500
chr08	3336500	3338000
chr08	3360000	3361000
chr08	3418500	3419000
chr08	3630000	3631000
chr08	3653000	3653500
chr08	3676000	3677000
chr08	3702000	3702500
chr08	3721500	3722000
chr08	3835500	3836000
chr08	3957000	3957500
chr08	4145500	4147000
chr08	4227500	4228500
chr08	4233500	4234000
chr08	4262500	4263000
chr08	4856500	4857000
chr08	4862500	4863000
chr08	4883500	4884000
chr08	5213000	5213500
chr08	5219000	5219500
chr08	5255500	5256000
chr08	5648000	5648500
chr08	5699000	5700000
chr08	5744000	5744500
chr08	5956500	5957000
chr08	5981500	5982500
chr08	6115500	6116500
chr08	6219000	6220000
chr08	6315500	6316500
chr08	6586000	6587000
chr08	7342500	7343000
chr08	7651500	7652500
chr08	7747000	7747500
chr08	7932500	7933000
chr08	8395000	8395500
chr08	8490500	8491500
chr08	8579000	8579500
chr08	8637500	8638500
chr08	9046500	9047500
chr08	9093500	9094500
chr08	9285500	9286000
chr08	9430000	9431000
chr08	9559500	9560000
chr08	10207500	10208000
chr08	10271500	10272500
chr08	10292500	10293500
chr08	10396500	10397000
chr08	10920500	10921500
chr08	11127500	11128500
chr08	11416500	11417000
chr08	11479000	11479500
chr08	11993000	11993500
chr08	12078000	12079000
chr08	13753500	13754500
chr08	14079000	14080000
chr08	14930000	14930500
chr08	15591000	15591500
chr08	15665500	15666000
chr08	16550500	16551500
chr08	16592000	16592500
chr08	17073500	17074500
chr08	17557500	17558500
chr08	17867000	17868000
chr08	18001500	18002500
chr08	18443000	18443500
chr08	18573000	18573500
chr08	18691000	18691500
chr08	18844000	18845000
chr08	19040500	19041000
chr08	19318500	19319000
chr08	19379000	19379500
chr08	19437500	19438500
chr08	19470000	19471000
chr08	19495000	19495500
chr08	19546000	19546500
chr08	19554000	19555000
chr08	19561000	19561500
chr08	19860000	19861000
chr08	20124500	20125000
chr08	20133500	20134500
chr08	20314000	20315000
chr08	20428000	20428500
chr08	20497000	20498000
chr08	20606500	20607000
chr08	20651000	20651500
chr08	20703500	20704500
chr08	20724000	20724500
chr08	20785500	20786500
chr08	20972000	20972500
chr08	20992500	20993000
chr08	21048500	21049500
chr08	21081500	21082500
chr08	21143000	21144000
chr08	21220000	21221000
chr08	21235000	21235500
chr08	21265500	21266500
chr08	21303000	21303500
chr08	21511000	21512000
chr08	21521000	21521500
chr08	21574500	21575000
chr08	21717500	21718500
chr08	21829000	21829500
chr08	21966500	21967000
chr08	21995500	21996000
chr08	22154000	22155000
chr08	22343000	22344000
chr08	22747500	22748500
chr08	22815500	22816000
chr08	22925000	22926000
chr08	23000000	23000500
chr08	23027500	23028000
chr08	23182000	23182500
chr08	23218000	23219000
chr08	23331500	23333000
chr08	23343500	23344000
chr08	23458500	23459000
chr08	23546500	23547500
chr08	23704500	23705500
chr08	23887000	23888000
chr08	24070500	24071500
chr08	24089500	24090500
chr08	24140000	24141000
chr08	24365000	24365500
chr08	24493500	24494000
chr08	24498000	24499000
chr08	24738000	24739000
chr08	24751500	24752000
chr08	24771500	24772500
chr08	24846000	24846500
chr08	24884000	24885000
chr08	24893500	24894000
chr08	24947000	24948000
chr08	24950500	24951000
chr08	25225500	25226000
chr08	25229500	25230500
chr08	25237000	25237500
chr08	25242000	25242500
chr08	25245000	25245500
chr08	25246500	25247000
chr08	25383000	25384000
chr08	25502000	25503000
chr08	25640000	25640500
chr08	25835000	25836000
chr08	25910500	25911500
chr08	26110500	26111000
chr08	26168500	26169500
chr08	26202500	26203000
chr08	26251500	26252000
chr08	26307000	26307500
chr08	26346000	26347000
chr08	26438500	26439500
chr08	26479500	26480000
chr08	26570500	26571000
chr08	26724000	26725000
chr08	27089000	27090000
chr08	27185500	27186000
chr08	27245500	27246500
chr08	27338000	27339000
chr08	27462000	27462500
chr08	27464000	27465000
chr08	27466500	27467000
chr08	27546000	27547000
chr08	27734500	27735000
chr08	27834000	27834500
chr08	27876500	27877000
chr08	27927500	27928000
chr08	27951000	27951500
chr08	27965000	27966000
chr08	27975500	27976500
chr08	28223000	28224000
chr08	28263000	28264000
chr09	654000	655000
chr09	805500	806000
chr09	960000	960500
chr09	2717000	2718000
chr09	4477500	4478000
chr09	4999500	5000000
chr09	5919500	5920500
chr09	5924500	5925500
chr09	6182500	6183000
chr09	6348000	6348500
chr09	6874500	6875000
chr09	6898500	6899500
chr09	7380500	7381500
chr09	7887000	7887500
chr09	7961500	7962500
chr09	8050500	8051500
chr09	8347500	8348000
chr09	8522500	8523000
chr09	8619000	8620000
chr09	9004500	9005500
chr09	9111500	9112500
chr09	9220000	9220500
chr09	9222000	9223000
chr09	9282500	9283000
chr09	9297500	9298000
chr09	9352000	9352500
chr09	9505000	9505500
chr09	9570000	9570500
chr09	9818500	9820000
chr09	10366500	10367000
chr09	10784500	10785500
chr09	12880000	12881000
chr09	12909000	12909500
chr09	13088500	13089500
chr09	13270000	13270500
chr09	13617000	13617500
chr09	13637000	13638000
chr09	13659500	13660500
chr09	13777500	13778500
chr09	13822000	13822500
chr09	13827500	13828000
chr09	13867000	13867500
chr09	13944500	13945000
chr09	13948500	13949000
chr09	14093500	14094000
chr09	14119000	14120000
chr09	14143000	14144000
chr09	14151000	14152000
chr09	14565500	14566000
chr09	14577000	14578000
chr09	14626000	14627000
chr09	14737000	14738000
chr09	14815500	14816500
chr09	14841500	14842000
chr09	14884000	14884500
chr09	15521000	15522000
chr09	15707000	15707500
chr09	15748500	15749000
chr09	15754500	15755000
chr09	15759000	15759500
chr09	15773000	15773500
chr09	15790000	15790500
chr09	15931000	15931500
chr09	15969500	15970500
chr09	15994000	15995000
chr09	16105500	16106500
chr09	16702500	16703000
chr09	16950000	16951000
chr09	17170500	17171500
chr09	17246000	17247000
chr09	17337500	17338000
chr09	17340000	17341000
chr09	18261000	18262000
chr09	18350500	18351500
chr09	18447500	18448000
chr09	18513000	18513500
chr09	18527500	18528000
chr09	18538500	18539500
chr09	18551500	18552000
chr09	18775000	18775500
chr09	18800000	18801000
chr09	19416500	19417500
chr09	19467500	19468000
chr09	19588500	19589000
chr09	19759500	19760000
chr09	19809000	19809500
chr09	19873000	19873500
chr09	20053000	20054000
chr09	20139500	20140000
chr09	20157000	20158000
chr09	20166000	20166500
chr09	20301500	20302500
chr09	20490000	20491000
chr09	20562000	20562500
chr09	20598500	20599000
chr09	20637000	20637500
chr09	20643500	20644500
chr09	20809000	20809500
chr09	21002500	21003500
chr09	21265500	21266000
chr09	21281500	21282000
chr09	21485500	21486000
chr09	21644500	21645500
chr09	21772500	21773000
chr09	21840000	21841000
chr09	21965500	21966500
chr09	21972000	21972500
chr09	22451500	22452500
chr09	22455500	22456500
chr09	22559000	22559500
chr09	22731000	22731500
chr10	346000	346500
chr10	420500	421500
chr10	425500	426500
chr10	443500	444500
chr10	451500	452000
chr10	658500	659500
chr10	789000	789500
chr10	882500	883000
chr10	1106000	1106500
chr10	1208000	1208500
chr10	1380500	1381500
chr10	1538500	1539500
chr10	1694000	1695000
chr10	1702500	1703500
chr10	1791000	1792000
chr10	1825000	1825500
chr10	1957500	1958500
chr10	2255500	2256500
chr10	2452000	2453000
chr10	2504500	2505000
chr10	2788000	2789000
chr10	2810500	2811000
chr10	2831500	2832000
chr10	2856500	2858500
chr10	2920500	2921000
chr10	3071000	3072000
chr10	3436500	3437500
chr10	3496000	3496500
chr10	3643000	3644000
chr10	3659000	3660000
chr10	3843500	3844500
chr10	3984500	3985000
chr10	3987000	3988000
chr10	4280500	4281500
chr10	4292500	4293500
chr10	4467500	4468500
chr10	5760000	5761000
chr10	5835000	5835500
chr10	5933000	5934000
chr10	6738000	6738500
chr10	7218000	7218500
chr10	8890500	8891000
chr10	9181000	9182000
chr10	9186500	9187000
chr10	9277000	9278000
chr10	10154500	10155500
chr10	10775000	10775500
chr10	11032500	11033000
chr10	11245000	11246000
chr10	11668000	11669000
chr10	11690500	11691000
chr10	11740000	11740500
chr10	11840000	11840500
chr10	12012000	12013000
chr10	12018000	12018500
chr10	12037000	12038000
chr10	12306000	12307000
chr10	12891500	12892000
chr10	12898500	12899500
chr10	12973000	12973500
chr10	13005000	13005500
chr10	13108500	13109000
chr10	13142000	13142500
chr10	13264500	13265500
chr10	13366500	13367000
chr10	13595500	13596000
chr10	13674500	13675000
chr10	13703000	13704000
chr10	13705500	13706000
chr10	13828000	13828500
chr10	13854000	13855000
chr10	13879500	13880500
chr10	13958500	13959500
chr10	13973500	13974000
chr10	14364500	14365500
chr10	14396500	14397000
chr10	14522500	14523500
chr10	14579500	14580000
chr10	14589000	14589500
chr10	14716000	14716500
chr10	14732000	14732500
chr10	14844500	14845000
chr10	14925000	14925500
chr10	14967500	14968000
chr10	14971000	14972000
chr10	15163500	15164000
chr10	15901500	15902500
chr10	16236500	16237500
chr10	16384500	16385500
chr10	16427500	16428000
chr10	16495500	16496000
chr10	16607000	16608000
chr10	16617000	16618000
chr10	16823000	16824000
chr10	16851500	16852000
chr10	17415000	17415500
chr10	17599500	17600000
chr10	17664500	17665000
chr10	17875000	17876000
chr10	17986500	17987500
chr10	18017000	18018000
chr10	18027500	18028500
chr10	18049500	18050000
chr10	18074500	18075500
chr10	18205500	18206500
chr10	18575000	18575500
chr10	18687000	18687500
chr10	19195500	19196500
chr10	19356000	19357000
chr10	19466000	19466500
chr10	19502000	19503000
chr10	19529500	19530000
chr10	19532000	19533000
chr10	19727500	19728000
chr10	20153500	20154500
chr10	20160500	20161000
chr10	20248000	20248500
chr10	20620500	20621500
chr10	20697000	20698500
chr10	20920500	20921500
chr10	21147000	21147500
chr10	21188500	21189000
chr10	21245500	21246500
chr10	21581000	21581500
chr10	21775000	21775500
chr10	21785000	21786000
chr10	21794500	21795000
chr10	21815000	21816000
chr10	21839500	21840500
chr10	21868000	21868500
chr10	21948500	21949500
chr10	22066000	22067000
chr10	22262500	22263500
chr10	22366500	22367000
chr10	22369500	22370000
chr10	22377000	22377500
chr10	22539500	22540500
chr10	22582500	22583500
chr10	22584000	22584500
chr10	22586500	22587500
chr10	22600000	22601000
chr10	22604500	22605000
chr10	22605500	22606500
chr10	22608000	22608500
chr10	22657500	22658000
chr10	22726500	22727500
chr10	22792000	22793500
chr10	22918000	22918500
chr10	22974500	22975000
chr10	23020000	23020500
chr11	91000	92000
chr11	176500	177000
chr11	284500	285000
chr11	530500	531000
chr11	551000	551500
chr11	721000	721500
chr11	1092000	1092500
chr11	1095000	1095500
chr11	1187000	1187500
chr11	1201000	1202000
chr11	1272500	1273000
chr11	1343500	1344500
chr11	1548500	1549500
chr11	1584000	1585000
chr11	1675500	1676500
chr11	2195500	2196500
chr11	2286500	2287500
chr11	2295500	2296500
chr11	2404000	2405000
chr11	2409000	2409500
chr11	2482000	2483000
chr11	2557500	2558500
chr11	2643500	2644000
chr11	2654500	2655500
chr11	2840500	2841000
chr11	2857000	2857500
chr11	2881500	2882500
chr11	2896000	2897000
chr11	2902500	2903500
chr11	3216000	3217000
chr11	3481500	3482500
chr11	3517500	3518000
chr11	3525000	3526000
chr11	3531000	3532000
chr11	3540500	3541000
chr11	3632500	3633000
chr11	3865000	3865500
chr11	3892000	3893000
chr11	3904500	3905000
chr11	3916000	3916500
chr11	3917500	3918500
chr11	3923500	3924500
chr11	4007500	4008000
chr11	4172000	4173000
chr11	4262500	4263000
chr11	4346000	4346500
chr11	5020000	5021000
chr11	5023000	5023500
chr11	5336000	5336500
chr11	5389000	5389500
chr11	5518000	5519000
chr11	5687000	5688000
chr11	6038500	6039000
chr11	6067500	6068500
chr11	6113000	6113500
chr11	6200500	6201500
chr11	6202500	6203000
chr11	6404500	6405500
chr11	6516500	6517000
chr11	6967000	6968000
chr11	7039000	7040000
chr11	7337500	7338500
chr11	7489000	7489500
chr11	7506500	7507500
chr11	7553500	7554000
chr11	7734000	7735000
chr11	7772500	7773000
chr11	7837000	7837500
chr11	7891000	7892000
chr11	7937000	7937500
chr11	8082000	8083000
chr11	8089000	8089500
chr11	8379000	8379500
chr11	8416000	8416500
chr11	8525000	8526000
chr11	8527500	8528500
chr11	8599000	8600500
chr11	8804000	8805000
chr11	8928500	8929500
chr11	9130500	9131000
chr11	9380500	9381500
chr11	9398500	9399500
chr11	9418000	9418500
chr11	9787500	9788000
chr11	9828500	9829500
chr11	10010500	10011000
chr11	10063000	10063500
chr11	10769000	10769500
chr11	10941000	10942000
chr11	11033500	11034500
chr11	11065000	11065500
chr11	11483000	11483500
chr11	13559500	13560000
chr11	14112500	14113500
chr11	15311500	15312000
chr11	15353500	15354500
chr11	15424500	15425000
[truncated: 273 more rows]

## Sheet: TP_non_reference_broad_LTR
Chromosome	Start	End
chr05	28500	29000
chr05	515000	515500
chr05	528000	528500
chr05	670500	671000
chr05	822500	823000
chr05	921000	921500
chr05	955000	955500
chr05	1029000	1029500
chr05	1204000	1204500
chr05	1287500	1288000
chr05	1308000	1308500
chr05	1338500	1339000
chr05	1491500	1492000
chr05	1578000	1578500
chr05	1641000	1641500
chr05	1713500	1714000
chr05	1735000	1735500
chr05	1763000	1763500
chr05	1958500	1959000
chr05	2627500	2628000
chr05	2962000	2962500
chr05	3729000	3730000
chr05	3920500	3921000
chr05	3966000	3966500
chr05	4000500	4001000
chr05	4046500	4047000
chr05	4361500	4362000
chr05	4387500	4388000
chr05	4420500	4421000
chr05	4438000	4438500
chr05	4502500	4503000
chr05	4537500	4538000
chr05	4558000	4558500
chr05	4674000	4674500
chr05	4765500	4766000
chr05	4766500	4767000
chr05	4922000	4922500
chr05	5487500	5488000
chr05	5608500	5609000
chr05	5680500	5681000
chr05	5682500	5683000
chr05	6770000	6770500
chr05	6863500	6864000
chr05	6868000	6868500
chr05	6875500	6876000
chr05	7200000	7200500
chr05	7204000	7204500
chr05	7206500	7207000
chr05	7349500	7350000
chr05	7408500	7409000
chr05	7461000	7461500
chr05	7469000	7469500
chr05	7511500	7512000
chr05	7596500	7597000
chr05	7711000	7711500
chr05	7733000	7733500
chr05	7986500	7987500
chr05	8048000	8048500
chr05	8110000	8110500
chr05	8225000	8225500
chr05	8367000	8367500
chr05	8390500	8391000
chr05	8392500	8393000
chr05	8395500	8396000
chr05	8418500	8419000
chr05	8424500	8425000
chr05	8430500	8431000
chr05	8684000	8684500
chr05	8755500	8756000
chr05	9556500	9557000
chr05	9664000	9664500
chr05	10089000	10089500
chr05	10100000	10100500
chr05	10510000	10510500
chr05	10683000	10683500
chr05	10695000	10695500
chr05	11125000	11125500
chr05	11271500	11272000
chr05	12559500	12560000
chr05	12592500	12593000
chr05	12630000	12630500
chr05	13348500	13349000
chr05	13602500	13603000
chr05	13806000	13806500
chr05	13853500	13854000
chr05	13858000	13858500
chr05	13866000	13866500
chr05	13899000	13899500
chr05	13902500	13903000
chr05	13974500	13975000
chr05	14115000	14115500
chr05	14373000	14373500
chr05	14379000	14379500
chr05	14395000	14395500
chr05	14401500	14402000
chr05	14405500	14406000
chr05	14583000	14583500
chr05	14627500	14628000
chr05	14629500	14630000
chr05	14649000	14649500
chr05	14673500	14674000
chr05	14687000	14687500
chr05	14720500	14721000
chr05	14898000	14898500
chr05	14960000	14961000
chr05	15027000	15027500
chr05	15192500	15193000
chr05	15217000	15217500
chr05	15227500	15228000
chr05	15271000	15271500
chr05	15273500	15274000
chr05	15282500	15283000
chr05	15330000	15330500
chr05	15372000	15372500
chr05	15417000	15417500
chr05	15427500	15428000
chr05	15429000	15429500
chr05	15430000	15430500
chr05	15435000	15435500
chr05	15501500	15502000
chr05	15519500	15520000
chr05	15600500	15601000
chr05	15604000	15604500
chr05	15730500	15731000
chr05	15760000	15760500
chr05	15810000	15810500
chr05	15850500	15851000
chr05	15939500	15940000
chr05	15983500	15984000
chr05	15984500	15985000
chr05	16325000	16325500
chr05	16348500	16349000
chr05	16417500	16418000
chr05	16439500	16440000
chr05	16509500	16510000
chr05	16536000	16536500
chr05	16706500	16707000
chr05	16720500	16721000
chr05	16738000	16738500
chr05	17072500	17073000
chr05	17098000	17098500
chr05	17138500	17139000
chr05	17165000	17165500
chr05	17195500	17196000
chr05	17301500	17302000
chr05	17349000	17349500
chr05	17397500	17398000
chr05	17399500	17400000
chr05	17409500	17410000
chr05	17414000	17414500
chr05	17428500	17429000
chr05	17558000	17558500
chr05	17972000	17972500
chr05	18073000	18073500
chr05	18228000	18228500
chr05	18268500	18269000
chr05	18364000	18364500
chr05	18546000	18546500
chr05	18572500	18573500
chr05	18634000	18634500
chr05	18643500	18644000
chr05	18804500	18805500
chr05	18853500	18854000
chr05	18972000	18972500
chr05	18975500	18976000
chr05	19008000	19008500
chr05	19228000	19228500
chr05	19286500	19287000
chr05	19380500	19381000
chr05	19633500	19634000
chr05	19750500	19751000
chr05	20332500	20333000
chr05	20386500	20387000
chr05	20465500	20466000
chr05	20605500	20606000
chr05	20758000	20758500
chr05	20922500	20923000
chr05	21003000	21003500
chr05	21151500	21152000
chr05	21244500	21245000
chr05	21246000	21246500
chr05	21505500	21506000
chr05	21561000	21561500
chr05	21623500	21624000
chr05	21682500	21683000
chr05	21756500	21757000
chr05	21829000	21829500
chr05	21881000	21881500
chr05	21970500	21971000
chr05	22009000	22009500
chr05	22109500	22110000
chr05	22224000	22224500
chr05	22510500	22511000
chr05	22659500	22660000
chr05	22885500	22886000
chr05	22907500	22908000
chr05	23035500	23036000
chr05	23454000	23454500
chr05	23506000	23506500
chr05	23955000	23955500
chr05	24432500	24433000
chr05	24598500	24599000
chr05	24620500	24621000
chr05	24807000	24807500
chr05	24836500	24837000
chr05	24903000	24903500
chr05	24905500	24906000
chr05	24925000	24925500
chr05	24953000	24953500
chr05	25129500	25130000
chr05	25208000	25208500
chr05	25210500	25211000
chr05	25233500	25234000
chr05	25363500	25364000
chr05	25429000	25429500
chr05	25523000	25523500
chr05	25735500	25736000
chr05	25869000	25869500
chr05	25877000	25877500
chr05	25905500	25906000
chr05	25942000	25942500
chr05	26015500	26016000
chr05	26066000	26066500
chr05	26078000	26078500
chr05	26185500	26186500
chr05	26803000	26803500
chr05	27009500	27010000
chr05	27030000	27030500
chr05	27494000	27494500
chr05	27584000	27584500
chr05	27931000	27931500
chr05	28022000	28022500
chr05	28384000	28384500
chr05	28476500	28477000
chr05	28900500	28901000
chr05	29235000	29235500
chr05	29299000	29299500
chr05	29378000	29378500
chr05	29474500	29475000

## Sheet: TP_reference_broad_LTR
Chromosome	Start	End
chr05	104464	110720
chr05	676642	685534
chr05	746183	757493
chr05	806500	813000
chr05	1029500	1030500
chr05	1031000	1041000
chr05	1304000	1304500
chr05	1309000	1309500
chr05	1315500	1316000
chr05	1597000	1598000
chr05	1600883	1611268
chr05	1617000	1618000
chr05	1673500	1674500
chr05	1839500	1840500
chr05	1981298	1989215
chr05	2032390	2044602
chr05	2324000	2325000
chr05	2487000	2487500
chr05	2488000	2488500
chr05	2491000	2491500
chr05	2579500	2580000
chr05	2683176	2699595
chr05	2791000	2791500
chr05	2952430	2966770
chr05	3392000	3399000
chr05	3411000	3417000
chr05	3426336	3436438
chr05	3791157	3797301
chr05	3860408	3867095
chr05	4015779	4026090
chr05	4033780	4045075
chr05	4285500	4286000
chr05	4513825	4528741
chr05	4741500	4743500
chr05	4754868	4765674
chr05	4897647	4903770
chr05	5013500	5014000
chr05	5041399	5051313
chr05	5041399	5051313
chr05	5052504	5062298
chr05	5052504	5062298
chr05	5101500	5102500
chr05	5168500	5176500
chr05	5273000	5273500
chr05	5317500	5318000
chr05	5350500	5351000
chr05	5461500	5462000
chr05	5503000	5504000
chr05	5509911	5520815
chr05	5522500	5523500
chr05	5783000	5783500
chr05	5877500	5878500
chr05	5885000	5885500
chr05	5887000	5898000
chr05	5981000	5981500
chr05	6023500	6024500
chr05	6033946	6039421
chr05	6061191	6066146
chr05	6123427	6129342
chr05	6154500	6155000
chr05	6178650	6190440
chr05	6240500	6246000
chr05	6371500	6372500
chr05	6394500	6395000
chr05	6402000	6402500
chr05	6519768	6527832
chr05	6786000	6787000
chr05	6793728	6798271
chr05	6837500	6838000
chr05	6886267	6890329
chr05	7055500	7060500
chr05	7090062	7100085
chr05	7105865	7111056
chr05	7241000	7248500
chr05	7290000	7291000
chr05	7426839	7431251
chr05	7461227	7474096
chr05	7461227	7474096
chr05	7486362	7491161
chr05	7520000	7520500
chr05	7527000	7530500
chr05	7531000	7532500
chr05	7544000	7544500
chr05	7680500	7681000
chr05	7682000	7683000
chr05	7688000	7688500
chr05	7701500	7702500
chr05	7716000	7716500
chr05	7717000	7718000
chr05	7732000	7732500
chr05	7733500	7735000
chr05	7735500	7738500
chr05	7739000	7739500
chr05	7740500	7743000
chr05	7743500	7744500
chr05	7866619	7879349
chr05	7881931	7893394
chr05	8012000	8012500
chr05	8064987	8077836
chr05	8110620	8118126
chr05	8110620	8118126
chr05	8204433	8215773
chr05	8235834	8240865
chr05	8323499	8329200
chr05	8332500	8333000
chr05	8344000	8344500
chr05	8394582	8398469
chr05	8417466	8420854
chr05	8432500	8433000
chr05	8506067	8516397
chr05	8549500	8557500
chr05	8564000	8571000
chr05	8633094	8639141
chr05	8648704	8654504
chr05	8718643	8728883
chr05	8823571	8836422
chr05	8851346	8859560
chr05	8891500	8892500
chr05	8921584	8927800
chr05	8928956	8943829
chr05	8975500	8976000
chr05	8994500	8996000
chr05	9015500	9016000
chr05	9021860	9033163
chr05	9040088	9053563
chr05	9081500	9091000
chr05	9110000	9120000
chr05	9121000	9123500
chr05	9202255	9214417
chr05	9267000	9272000
chr05	9277873	9288102
chr05	9341500	9342000
chr05	9367000	9370000
chr05	9371000	9374000
chr05	9378000	9379500
chr05	9380500	9381000
chr05	9405590	9415136
chr05	9424000	9424500
chr05	9480000	9481500
chr05	9784500	9798000
chr05	9820000	9833000
chr05	9836000	9837000
chr05	9839000	9846000
chr05	9941000	9947500
chr05	9959227	9970900
chr05	9992175	10001170
chr05	10017000	10025000
chr05	10030500	10040000
chr05	10071000	10071500
chr05	10073996	10087283
chr05	10088248	10099909
chr05	10139515	10152019
chr05	10186000	10186500
chr05	10287659	10293372
chr05	10305000	10316000
chr05	10316500	10332000
chr05	10348500	10349500
chr05	10431059	10446239
chr05	10458000	10461000
chr05	10461500	10476000
chr05	10480500	10490500
chr05	10520000	10521000
chr05	10522000	10523000
chr05	10541000	10541500
chr05	10546135	10566984
chr05	10579000	10579500
chr05	10583000	10598500
chr05	10738000	10738500
chr05	10739000	10743500
chr05	10779500	10786500
chr05	10825500	10834500
chr05	10839000	10845500
chr05	10874000	10882500
chr05	10937500	10945500
chr05	10977000	10985000
chr05	10985500	10989500
chr05	11029500	11035000
chr05	11069000	11084000
chr05	11095500	11096500
chr05	11103000	11106000
chr05	11107000	11108000
chr05	11276000	11277500
chr05	11293602	11305345
chr05	11341751	11353848
chr05	11364000	11367000
chr05	11367500	11370000
chr05	11380000	11381000
chr05	11383813	11390970
chr05	11413000	11418000
chr05	11454500	11464500
chr05	11476500	11477000
chr05	11478500	11479000
chr05	11479500	11480500
chr05	11489500	11490000
chr05	11494500	11495500
chr05	11510000	11511000
chr05	11540500	11549500
chr05	11572000	11583000
chr05	11596500	11605500
chr05	11684500	11695000
chr05	11719500	11720000
chr05	11729000	11738000
chr05	11742000	11747000
chr05	11769172	11779158
chr05	11787000	11788000
chr05	11838000	11838500
chr05	11901052	11903333
chr05	11933500	11945500
chr05	11982000	11982500
chr05	12019000	12028500
chr05	12035000	12045500
chr05	12061000	12065500
chr05	12086500	12087000
chr05	12126500	12138500
chr05	12154000	12154500
chr05	12160500	12168000
chr05	12168500	12170000
chr05	12171500	12172000
chr05	12174000	12175500
chr05	12176500	12177000
chr05	12234000	12243500
chr05	12249000	12249500
chr05	12262500	12271500
chr05	12290000	12293000
chr05	12316500	12318000
chr05	12318500	12322500
chr05	12333500	12341500
chr05	12363000	12371500
chr05	12415500	12418500
chr05	12419000	12420500
chr05	12431500	12435500
chr05	12631134	12643916
chr05	12662000	12662500
chr05	12694500	12695500
chr05	12698732	12703141
chr05	12719500	12728500
chr05	12737067	12741473
chr05	12744122	12757844
chr05	12768544	12775742
chr05	12780500	12781000
chr05	12785000	12786000
chr05	12791500	12792000
chr05	12815000	12820000
chr05	12820500	12825500
chr05	12832000	12833000
chr05	12836000	12838000
chr05	12847531	12862810
chr05	12875500	12886000
chr05	12901500	12902500
chr05	12913500	12919500
chr05	12998500	12999000
chr05	13088500	13089500
chr05	13101500	13102500
chr05	13121500	13122000
chr05	13122500	13134500
chr05	13153000	13165500
chr05	13178500	13179500
chr05	13256500	13257500
chr05	13287500	13298000
chr05	13299500	13302500
chr05	13373114	13377142
chr05	13402000	13403000
chr05	13437000	13438000
chr05	13441000	13442000
chr05	13444500	13453500
chr05	13454000	13456500
chr05	13523688	13528101
chr05	13562500	13563000
chr05	13591500	13592500
chr05	13630500	13631500
chr05	13638000	13638500
chr05	13660000	13660500
chr05	13675000	13676000
chr05	13690500	13691000
chr05	13851650	13862832
chr05	13899594	13917073
chr05	13964500	13965000
chr05	13968000	13974500
chr05	13980000	13981000
chr05	13995000	14004000
chr05	14053000	14054000
chr05	14058000	14068500
chr05	14085000	14085500
chr05	14101500	14102500
chr05	14106500	14114000
chr05	14158000	14158500
chr05	14253500	14254000
chr05	14271000	14271500
chr05	14280500	14281000
chr05	14315500	14324000
chr05	14328500	14338000
chr05	14341500	14343500
chr05	14352500	14353000
chr05	14370500	14373000
chr05	14373500	14375500
chr05	14395500	14401500
chr05	14402000	14405500
chr05	14424500	14425000
chr05	14435191	14443502
chr05	14516500	14518500
chr05	14519000	14520500
chr05	14525500	14528000
chr05	14535571	14544330
chr05	14535571	14544330
chr05	14561734	14565938
chr05	14632000	14632500
chr05	14634500	14635000
chr05	14649500	14650000
chr05	14673768	14685188
chr05	14673943	14684809
chr05	14707457	14712280
chr05	14872500	14873000
chr05	15097379	15108155
chr05	15111000	15111500
chr05	15160420	15166611
chr05	15257146	15265150
chr05	15296607	15305096
chr05	15607000	15607500
chr05	15648500	15649500
chr05	15663052	15672217
chr05	15805500	15810000
chr05	15815000	15817500
chr05	15921000	15923500
chr05	15924000	15926000
chr05	15927000	15928000
chr05	15928500	15929500
chr05	15936167	15947385
chr05	15994000	15994500
chr05	16071737	16077486
chr05	16175500	16176000
chr05	16337500	16338500
chr05	16395000	16395500
chr05	16721208	16732650
chr05	16799000	16799500
chr05	16815500	16828000
chr05	16937000	16950000
chr05	17003500	17004000
chr05	17085908	17098796
chr05	17102097	17112220
chr05	17116500	17120000
chr05	17121500	17127500
chr05	17139236	17143993
chr05	17157791	17162580
chr05	17172500	17173500
chr05	17415595	17426782
chr05	17959500	17960500
chr05	17971500	17972000
chr05	18020500	18021000
chr05	18057000	18063000
chr05	18067000	18067500
chr05	18093000	18102500
chr05	18132500	18133500
chr05	18149000	18155500
chr05	18173000	18179000
chr05	18187000	18187500
chr05	18256042	18260558
chr05	18351000	18352000
chr05	18352500	18353500
chr05	18385717	18395136
chr05	18541179	18551819
chr05	18602500	18603000
chr05	18607000	18607500
chr05	18655500	18656000
chr05	18726000	18727000
chr05	18916500	18917000
chr05	18962449	18967763
chr05	19006500	19007000
chr05	19007500	19008000
chr05	19146500	19147000
chr05	19148557	19154624
chr05	19285000	19286000
chr05	19380500	19381500
chr05	19566000	19566500
chr05	19567000	19568000
chr05	19570000	19570500
chr05	19574000	19574500
chr05	19575000	19576500
chr05	19632342	19646637
chr05	19927500	19928500
chr05	20083000	20084000
chr05	20288000	20288500
chr05	20343306	20369597
chr05	20353290	20356520
chr05	20469000	20470000
chr05	20614539	20620727
chr05	20706000	20706500
chr05	20885500	20892500
chr05	20963500	20964000
chr05	21180500	21182000
chr05	21182500	21183000
chr05	21227000	21227500
chr05	21334914	21339259
chr05	21437500	21450500
chr05	21465000	21471500
chr05	21516000	21517000
chr05	21534365	21548555
chr05	21573736	21578920
chr05	21660139	21666373
chr05	21829379	21843243
chr05	21897500	21898500
chr05	21987000	21987500
chr05	22096500	22097000
chr05	22097500	22099500
chr05	22105000	22109500
chr05	22232500	22233000
chr05	22311000	22317500
chr05	22337515	22349976
chr05	22430000	22433500
chr05	22735500	22736000
chr05	22845000	22845500
chr05	22888500	22889000
chr05	22945813	22951449
chr05	23026000	23026500
chr05	23121520	23131642
chr05	23261080	23269831
chr05	23454500	23459500
chr05	23772000	23774000
chr05	23774500	23776000
chr05	23776500	23777000
chr05	23778000	23778500
chr05	23828500	23829000
chr05	23831500	23832500
chr05	23863500	23864000
chr05	23960075	23972618
chr05	24221652	24225639
chr05	24267000	24268000
chr05	24388151	24412227
chr05	24390746	24402406
chr05	24496000	24496500
chr05	24497000	24499000
chr05	24499500	24500000
chr05	24500500	24501500
chr05	24505500	24507000
chr05	24508500	24509000
chr05	24509500	24511500
chr05	24512000	24515000
chr05	24515500	24517000
chr05	24717500	24718000
chr05	24816000	24816500
chr05	25124000	25125000
chr05	25132500	25137500
chr05	25138000	25138500
chr05	25203000	25208000
chr05	25208500	25210500
chr05	25211000	25214500
chr05	25412000	25412500
chr05	25877060	25909014
chr05	25877060	25909014
chr05	25976500	25977500
chr05	26062500	26063000
chr05	26063500	26066000
chr05	26066500	26069000
chr05	26069500	26076500
chr05	26077000	26078000
chr05	26398500	26404000
chr05	26449000	26449500
chr05	26522000	26535500
chr05	26724500	26725000
chr05	27467216	27472335
chr05	27608532	27613542
chr05	27855000	27855500
chr05	28055842	28065056
chr05	28165500	28169500
chr05	28456000	28459000
chr05	28459500	28461000
chr05	28461500	28462000
chr05	28462500	28463000
chr05	28503500	28514500
chr05	28605500	28610500
chr05	28936500	28937000
chr05	29369000	29369500
chr05	29433000	29445000
chr05	29475000	29475500
chr05	29670000	29678000
chr05	29684000	29684500
chr05	29700500	29710000
chr05	29770000	29771000
chr05	29858000	29866500

## Sheet: TP_non-reference_family_LTR
chr05	670755	670765	671250
chr05	955299	955309	955795
chr05	1287776	1287786	1288279
chr05	2627852	2627862	2628347
chr05	3966353	3966363	3966833
chr05	4922051	4922061	4922480
chr05	4950507	4950517	4951003
chr05	7206981	7206991	7207477
chr05	7711482	7711492	7711978
chr05	8225070	8225080	8225567
chr05	8708530	8708540	8717408
chr05	17808033	17808043	17808542
chr05	18364293	18364303	18364789
chr05	18572847	18572857	18573314
chr05	18573249	18573259	18573772
chr05	19008442	19008452	19008862
chr05	20465523	20465533	20466022
chr05	23955053	23955063	23955549
chr05	24620833	24620843	24621334
chr05	24953292	24953302	24953818
chr05	26803131	26803141	26803626
chr05	11445331	11445341	11446018

## Sheet: FP_LTR
Chromosome	Start	End
chr05	311500	312000
chr05	325000	325500
chr05	327000	327500
chr05	345000	345500
chr05	375500	376000
chr05	433000	433500
chr05	433500	434000
chr05	508000	508500
chr05	523500	524000
chr05	524000	524500
chr05	524500	525000
chr05	637000	637500
chr05	641000	641500
chr05	678000	678500
chr05	678500	679000
chr05	679000	679500
chr05	679500	680000
chr05	680000	680500
chr05	680500	681000
chr05	681000	681500
chr05	683000	683500
chr05	684500	685000
chr05	685000	685500
chr05	685500	686000
chr05	706000	706500
chr05	706500	707000
chr05	814000	814500
chr05	827000	827500
chr05	843500	844000
chr05	844500	845000
chr05	845000	845500
chr05	847000	847500
chr05	848000	848500
chr05	886500	887000
chr05	905500	906000
chr05	906000	906500
chr05	906500	907000
chr05	907000	907500
chr05	924500	925000
chr05	925000	925500
chr05	936000	936500
chr05	961000	961500
chr05	961500	962000
chr05	983000	983500
chr05	983500	984000
chr05	984000	984500
chr05	984500	985000
chr05	1023000	1023500
chr05	1041500	1042000
chr05	1074500	1075000
chr05	1075000	1075500
chr05	1106000	1106500
chr05	1112500	1113000
chr05	1121000	1121500
chr05	1121500	1122000
chr05	1161500	1162000
chr05	1162000	1162500
chr05	1192000	1192500
chr05	1197000	1197500
chr05	1200500	1201000
chr05	1213500	1214000
chr05	1218000	1218500
chr05	1219500	1220000
chr05	1236000	1236500
chr05	1257500	1258000
chr05	1328500	1329000
chr05	1338000	1338500
chr05	1339000	1339500
chr05	1366500	1367000
chr05	1367500	1368000
chr05	1421500	1422000
chr05	1424500	1425000
chr05	1446000	1446500
chr05	1479500	1480000
chr05	1480000	1480500
chr05	1517500	1518000
chr05	1588000	1588500
chr05	1589000	1589500
chr05	1591000	1591500
chr05	1593000	1593500
chr05	1595500	1596500
chr05	1649500	1650000
chr05	1650000	1650500
chr05	1650500	1651000
chr05	1679500	1680000
chr05	1686500	1687000
chr05	1717500	1718000
chr05	1718000	1718500
chr05	1718500	1719000
chr05	1719500	1720000
chr05	1766000	1766500
chr05	1780000	1780500
chr05	1808500	1809000
chr05	1832500	1833000
chr05	1833000	1833500
chr05	1841000	1841500
chr05	1841500	1842000
chr05	1842000	1842500
chr05	1842500	1843000
chr05	1844000	1844500
chr05	1874000	1874500
chr05	1874500	1875000
chr05	1875000	1875500
chr05	1877500	1878000
chr05	1903000	1903500
chr05	1905000	1905500
chr05	1905500	1906000
chr05	1910500	1911000
chr05	1927500	1928000
chr05	1928000	1928500
chr05	1931500	1932000
chr05	1932000	1932500
chr05	1932500	1933000
chr05	2108000	2108500
chr05	2147000	2147500
chr05	2147500	2148000
chr05	2158500	2159000
chr05	2184000	2184500
chr05	2184500	2185000
chr05	2234500	2235000
chr05	2245500	2246000
chr05	2246000	2246500
chr05	2246500	2247000
chr05	2265500	2266000
chr05	2266000	2266500
chr05	2270000	2270500
chr05	2279000	2279500
chr05	2303000	2303500
chr05	2322000	2322500
chr05	2322500	2323000
chr05	2360500	2361000
chr05	2373000	2373500
chr05	2376500	2377000
chr05	2377000	2377500
chr05	2403000	2403500
chr05	2403500	2404000
chr05	2412500	2413000
chr05	2414500	2415000
chr05	2468500	2469000
chr05	2473500	2474000
chr05	2479500	2480000
chr05	2490000	2490500
chr05	2623000	2623500
chr05	2632000	2632500
chr05	2736000	2736500
chr05	2851500	2852000
chr05	3003500	3004000
chr05	3004000	3004500
chr05	3030500	3031000
chr05	3049500	3050000
chr05	3055500	3056000
chr05	3087500	3088000
chr05	3097000	3097500
chr05	3099000	3099500
chr05	3111000	3111500
chr05	3114000	3114500
chr05	3114500	3115000
chr05	3132000	3132500
chr05	3132500	3133000
chr05	3172500	3173000
chr05	3174000	3174500
chr05	3174500	3175000
chr05	3216000	3216500
chr05	3263500	3264000
chr05	3264500	3265000
chr05	3266000	3266500
chr05	3277000	3277500
chr05	3277500	3278000
chr05	3283500	3284000
chr05	3285500	3286000
chr05	3320000	3320500
chr05	3362500	3363000
chr05	3365500	3366000
chr05	3373500	3374000
chr05	3426000	3426500
chr05	3426500	3427000
chr05	3427000	3427500
chr05	3427500	3428000
chr05	3428000	3428500
chr05	3428500	3429000
chr05	3429000	3429500
chr05	3434000	3434500
chr05	3434500	3435000
chr05	3435000	3435500
chr05	3435500	3436000
chr05	3436000	3436500
chr05	3436500	3437000
chr05	3439000	3439500
chr05	3448500	3449000
chr05	3458000	3458500
chr05	3485000	3485500
chr05	3515000	3515500
chr05	3526000	3526500
chr05	3530500	3531000
chr05	3531000	3531500
chr05	3552500	3553000
chr05	3569500	3570000
chr05	3587000	3587500
chr05	3589000	3589500
chr05	3589500	3590000
chr05	3603000	3603500
chr05	3617500	3618000
chr05	3632500	3633000
chr05	3633000	3633500
chr05	3634000	3634500
chr05	3650500	3651000
chr05	3679000	3679500
chr05	3702500	3703000
chr05	3713500	3714000
chr05	3714500	3715000
chr05	3715500	3716000
chr05	3737000	3737500
chr05	3737500	3738000
chr05	3753000	3753500
chr05	3804500	3805000
chr05	3805000	3805500
chr05	3805500	3806000
chr05	3806000	3806500
chr05	3806500	3807000
chr05	3807000	3807500
chr05	3827500	3828000
chr05	3885500	3886000
chr05	3891000	3891500
chr05	3984000	3984500
chr05	3984500	3985000
chr05	3985000	3985500
chr05	4033000	4033500
chr05	4151500	4152000
chr05	4156000	4156500
chr05	4200500	4201000
chr05	4201000	4201500
chr05	4204500	4205000
chr05	4205000	4205500
chr05	4207000	4207500
chr05	4217500	4218000
chr05	4239500	4240000
chr05	4258000	4258500
chr05	4258500	4259000
chr05	4259000	4259500
chr05	4271500	4272000
chr05	4272000	4272500
chr05	4272500	4273000
chr05	4307500	4308000
chr05	4314500	4315000
chr05	4315500	4316000
chr05	4321500	4322000
chr05	4322000	4322500
chr05	4327500	4328000
chr05	4328000	4328500
chr05	4345000	4345500
chr05	4371000	4371500
chr05	4405000	4405500
chr05	4587000	4587500
chr05	4634500	4635000
chr05	4635000	4635500
chr05	4651000	4651500
chr05	4651500	4652000
chr05	4652000	4652500
chr05	4658500	4659000
chr05	4662500	4663000
chr05	4663000	4663500
chr05	4677000	4677500
chr05	4684500	4685000
chr05	4690500	4691000
chr05	4694000	4694500
chr05	4734500	4735000
chr05	4735000	4735500
chr05	4774000	4774500
chr05	4776500	4777000
chr05	4781000	4781500
chr05	4810500	4811000
chr05	4811000	4811500
chr05	4819500	4820000
chr05	4821500	4822000
chr05	4822000	4822500
chr05	4822500	4823000
chr05	4850000	4850500
chr05	4862000	4862500
chr05	4994500	4995000
chr05	5022000	5022500
chr05	5022500	5023000
chr05	5033500	5034000
chr05	5034000	5034500
chr05	5093000	5093500
chr05	5116000	5116500
chr05	5124000	5124500
chr05	5129500	5130000
chr05	5133500	5134000
chr05	5151000	5151500
chr05	5151500	5152000
chr05	5152000	5152500
chr05	5153000	5153500
chr05	5153500	5154000
chr05	5154000	5154500
chr05	5156500	5157000
chr05	5157000	5157500
chr05	5157500	5158000
chr05	5160500	5161000
chr05	5186500	5187000
chr05	5187500	5188000
chr05	5188000	5188500
chr05	5194000	5194500
chr05	5200500	5201000
chr05	5201000	5201500
chr05	5204500	5205000
chr05	5206000	5206500
chr05	5206500	5207000
chr05	5221500	5222000
chr05	5222000	5222500
chr05	5289500	5290000
chr05	5298000	5298500
chr05	5300500	5301000
chr05	5308000	5308500
chr05	5355000	5355500
chr05	5356000	5356500
chr05	5356500	5357000
chr05	5358500	5359000
chr05	5362000	5362500
chr05	5362500	5363000
chr05	5365500	5366000
chr05	5467500	5468000
chr05	5468000	5468500
chr05	5468500	5469000
chr05	5483500	5484000
chr05	5484000	5484500
chr05	5486000	5486500
chr05	5486500	5487000
chr05	5492500	5493000
chr05	5493500	5494000
chr05	5494000	5494500
chr05	5499500	5500000
chr05	5500000	5500500
chr05	5509500	5510000
chr05	5510000	5510500
chr05	5510500	5511000
chr05	5511000	5511500
chr05	5511500	5512000
chr05	5512000	5512500
chr05	5512500	5513000
chr05	5518500	5519000
chr05	5519000	5519500
chr05	5529000	5529500
chr05	5530500	5531000
chr05	5539000	5539500
chr05	5543000	5543500
chr05	5543500	5544000
chr05	5552500	5553000
chr05	5603000	5603500
chr05	5610500	5611000
chr05	5614500	5615000
chr05	5615000	5615500
chr05	5695000	5695500
chr05	5707000	5707500
chr05	5762500	5763000
chr05	5767500	5768000
chr05	5812500	5813000
chr05	5832000	5832500
chr05	5833500	5834000
chr05	5883500	5884000
chr05	5925000	5925500
chr05	5927000	5927500
chr05	5934500	5935000
chr05	5959500	5960000
chr05	5960000	5960500
chr05	5983500	5984000
chr05	5987500	5988000
chr05	5988000	5988500
chr05	5992500	5993000
chr05	5993000	5993500
chr05	6001500	6002000
chr05	6003500	6004000
chr05	6005500	6006000
chr05	6014000	6014500
chr05	6052500	6053000
chr05	6097500	6098000
chr05	6149500	6150000
chr05	6172500	6173000
chr05	6173000	6173500
chr05	6173500	6174000
chr05	6205000	6205500
chr05	6205500	6206000
chr05	6206000	6206500
chr05	6206500	6207000
chr05	6210500	6211000
chr05	6211000	6211500
chr05	6224500	6225000
chr05	6225000	6225500
chr05	6225500	6226000
chr05	6228500	6229000
chr05	6261500	6262000
chr05	6262000	6262500
chr05	6263500	6264000
chr05	6274500	6275000
chr05	6279500	6280000
chr05	6302500	6303000
chr05	6319000	6319500
chr05	6351000	6351500
chr05	6351500	6352000
chr05	6398000	6398500
chr05	6398500	6399000
chr05	6406500	6407000
chr05	6429500	6430000
chr05	6430500	6431000
chr05	6452000	6452500
chr05	6452500	6453000
chr05	6494000	6494500
chr05	6494500	6495000
chr05	6495000	6495500
chr05	6495500	6496000
chr05	6500500	6501000
chr05	6529000	6529500
chr05	6668500	6669000
chr05	6681500	6682000
chr05	6734000	6734500
chr05	6739000	6739500
chr05	6748500	6749000
chr05	6753000	6753500
chr05	6828500	6829000
chr05	6944500	6945000
chr05	6969000	6969500
chr05	6969500	6970000
chr05	6980000	6980500
chr05	6988000	6988500
chr05	6999000	6999500
chr05	6999500	7000000
chr05	7015500	7016000
chr05	7028500	7029000
chr05	7029000	7029500
chr05	7029500	7030000
chr05	7030000	7030500
chr05	7039000	7039500
chr05	7064000	7064500
chr05	7064500	7065000
chr05	7070500	7071000
chr05	7074000	7074500
chr05	7074500	7075000
chr05	7076000	7076500
chr05	7089000	7089500
chr05	7127500	7128000
chr05	7136500	7137000
chr05	7156000	7156500
chr05	7158500	7159000
chr05	7159500	7160000
chr05	7160000	7160500
chr05	7164500	7165000
chr05	7165000	7165500
chr05	7172500	7173000
chr05	7178000	7178500
chr05	7181500	7182000
chr05	7297000	7297500
chr05	7346500	7347000
chr05	7347500	7348000
chr05	7356000	7356500
chr05	7356500	7357000
chr05	7369000	7369500
chr05	7377500	7378000
chr05	7384500	7385000
chr05	7385000	7385500
chr05	7387000	7387500
chr05	7387500	7388000
chr05	7390500	7391000
chr05	7410500	7411000
chr05	7436500	7437000
chr05	7498500	7499000
chr05	7502500	7503000
chr05	7515000	7515500
chr05	7545500	7546000
chr05	7551500	7552000
chr05	7625500	7626000
chr05	7626000	7626500
chr05	7651000	7651500
chr05	7661500	7662000
chr05	7694000	7694500
chr05	7720000	7720500
chr05	7720500	7721000
chr05	7845500	7846000
chr05	7918500	7919000
chr05	7919500	7920000
chr05	7922000	7922500
chr05	7999000	7999500
chr05	8017500	8018000
chr05	8018000	8018500
chr05	8042500	8043000
chr05	8052000	8052500
chr05	8052500	8053000
chr05	8059000	8059500
chr05	8059500	8060000
chr05	8060000	8060500
chr05	8122500	8123000
chr05	8123000	8123500
chr05	8126500	8127000
chr05	8127000	8127500
chr05	8127500	8128000
chr05	8130000	8130500
chr05	8130500	8131000
chr05	8131000	8131500
chr05	8131500	8132000
chr05	8132500	8133000
chr05	8141500	8142000
chr05	8146500	8147000
chr05	8172000	8172500
chr05	8172500	8173000
chr05	8179000	8179500
chr05	8180000	8180500
chr05	8194500	8195000
chr05	8196000	8196500
chr05	8198500	8199000
chr05	8231000	8231500
chr05	8255500	8256000
chr05	8284500	8285000
chr05	8296000	8296500
chr05	8310000	8310500
chr05	8319500	8320000
chr05	8356000	8356500
chr05	8364500	8365000
chr05	8366000	8366500
chr05	8376500	8377000
chr05	8436000	8436500
chr05	8449500	8450000
chr05	8487500	8488000
chr05	8495500	8496000
chr05	8559000	8559500
chr05	8571500	8572000
chr05	8579000	8579500
chr05	8599000	8599500
chr05	8709500	8710000
chr05	8767000	8767500
chr05	8788500	8789000
chr05	8789000	8789500
chr05	8841500	8842000
chr05	8860500	8861000
chr05	8861500	8862000
chr05	8908000	8908500
chr05	8951000	8951500
chr05	8952500	8953000
chr05	8964500	8965000
chr05	8965000	8965500
chr05	9038500	9039000
chr05	9040000	9040500
chr05	9040500	9041000
chr05	9041000	9041500
chr05	9041500	9042000
chr05	9042000	9042500
chr05	9042500	9043000
chr05	9045500	9046000
chr05	9046000	9046500
chr05	9060500	9061000
chr05	9065000	9065500
chr05	9079000	9079500
chr05	9102500	9103000
chr05	9105000	9105500
chr05	9131000	9131500
chr05	9138500	9139000
chr05	9175500	9176000
chr05	9230000	9230500
chr05	9249000	9249500
chr05	9251500	9252000
chr05	9299500	9300000
chr05	9303000	9303500
chr05	9303500	9304000
chr05	9307500	9308000
chr05	9309000	9309500
chr05	9329500	9330000
chr05	9360000	9360500
chr05	9363500	9364000
chr05	9366000	9366500
chr05	9374500	9375000
chr05	9375000	9375500
chr05	9375500	9376000
chr05	9376000	9376500
chr05	9376500	9377000
chr05	9377000	9377500
chr05	9395500	9396000
chr05	9404000	9404500
chr05	9419000	9419500
chr05	9421500	9422000
chr05	9444000	9444500
chr05	9461000	9461500
chr05	9464500	9465000
chr05	9475000	9475500
chr05	9475500	9476000
chr05	9483500	9484000
chr05	9551500	9552000
chr05	9600500	9601000
chr05	9609000	9609500
chr05	9623500	9624000
chr05	9659000	9659500
chr05	9664500	9667000
chr05	9668500	9669000
chr05	9673000	9673500
chr05	9701000	9702000
chr05	10244500	10245000
chr05	10245000	10245500
chr05	10339500	10340000
chr05	10340000	10340500
chr05	10361500	10362000
chr05	10363500	10364000
chr05	10364500	10365000
chr05	10439500	10440000
chr05	10440000	10440500
chr05	10502000	10502500
chr05	10502500	10503000
chr05	10518000	10518500
chr05	10518500	10519000
chr05	10527500	10528000
chr05	10544000	10544500
chr05	10620500	10621000
chr05	10625000	10625500
chr05	10659000	10659500
chr05	10663500	10664000
chr05	10664500	10665000
chr05	10667500	10668000
chr05	10737000	10737500
chr05	10744000	10744500
chr05	10744500	10745000
chr05	10745000	10745500
chr05	10746500	10747000
chr05	10748000	10748500
chr05	10748500	10749000
chr05	10749000	10749500
chr05	10760500	10761000
chr05	10798500	10799000
chr05	10819000	10819500
chr05	10821000	10821500
chr05	10823000	10823500
chr05	10824000	10824500
chr05	10846500	10847000
chr05	10847000	10847500
chr05	10855500	10856000
chr05	10856000	10856500
chr05	10860500	10861000
chr05	10872000	10872500
chr05	10888500	10889000
chr05	10907000	10907500
chr05	10912000	10912500
chr05	10912500	10913000
chr05	10931500	10932000
chr05	10969000	10969500
chr05	10971000	10971500
chr05	10971500	10972000
chr05	10973000	10973500
chr05	10973500	10974000
chr05	10991500	10992000
chr05	11015000	11015500
chr05	11016500	11017000
chr05	11017000	11017500
chr05	11017500	11018000
chr05	11019500	11020000
chr05	11020000	11020500
chr05	11133500	11134000
chr05	11135500	11136000
chr05	11141500	11142000
chr05	11184500	11185000
chr05	11240000	11240500
chr05	11272000	11275500
chr05	11320000	11320500
chr05	11320500	11321000
chr05	11402000	11402500
chr05	11445000	11445500
chr05	11501500	11502000
chr05	11502000	11502500
chr05	11527500	11528000
chr05	11528500	11529000
chr05	11619500	11620000
chr05	11620000	11620500
chr05	11625000	11625500
chr05	11642000	11642500
chr05	11654000	11654500
chr05	11682500	11683000
chr05	11705500	11706000
chr05	11709500	11710000
chr05	11713500	11714000
chr05	11873500	11874000
chr05	11909500	11910000
chr05	11956000	11956500
chr05	11980500	11981000
chr05	12051500	12052000
chr05	12054500	12055000
chr05	12057500	12058000
chr05	12170500	12171000
chr05	12172500	12173000
chr05	12173000	12173500
chr05	12183000	12183500
chr05	12185500	12186000
chr05	12342500	12343000
chr05	12400000	12400500
chr05	12459500	12460000
chr05	12588500	12589000
chr05	12665500	12666000
chr05	12666000	12666500
chr05	12679000	12679500
chr05	12787500	12788000
chr05	12796500	12797000
chr05	12826000	12826500
chr05	12826500	12827000
chr05	12827000	12827500
chr05	12827500	12828000
chr05	12828000	12828500
chr05	12828500	12829000
chr05	12829000	12829500
chr05	12829500	12830000
chr05	12830000	12830500
chr05	12830500	12831000
chr05	12831000	12831500
chr05	12894000	12894500
chr05	12894500	12895000
chr05	12898500	12899000
chr05	12955500	12956000
chr05	12956000	12956500
chr05	12957500	12958000
chr05	12959000	12959500
chr05	12960000	12960500
chr05	12960500	12961000
chr05	12976000	12976500
chr05	12976500	12977000
chr05	12977000	12977500
chr05	12977500	12978000
chr05	12978000	12978500
chr05	12978500	12979000
chr05	12979000	12979500
chr05	12979500	12980000
chr05	12980000	12980500
chr05	12981000	12981500
chr05	12981500	12982000
chr05	12982500	12983000
chr05	12983000	12983500
chr05	12984500	12985000
chr05	13001000	13001500
chr05	13004000	13004500
chr05	13004500	13005000
chr05	13011000	13011500
chr05	13011500	13012000
chr05	13016500	13017000
chr05	13041500	13042000
chr05	13086000	13086500
chr05	13087000	13087500
chr05	13116000	13116500
chr05	13117500	13118000
chr05	13118000	13118500
chr05	13166000	13166500
chr05	13200000	13200500
chr05	13200500	13201000
chr05	13233000	13233500
chr05	13234500	13235000
chr05	13237000	13237500
chr05	13241500	13242000
chr05	13242000	13242500
chr05	13242500	13243000
chr05	13245500	13246000
chr05	13246500	13247000
chr05	13268500	13269000
chr05	13298500	13299000
chr05	13315500	13316000
chr05	13418000	13418500
chr05	13424500	13425000
chr05	13426500	13427000
chr05	13433000	13433500
chr05	13460000	13460500
chr05	13473500	13474000
chr05	13475000	13475500
chr05	13553000	13553500
chr05	13553500	13554000
chr05	13596500	13597000
chr05	13604000	13604500
chr05	13636500	13637000
chr05	13686500	13687000
chr05	13714500	13715000
chr05	13715000	13715500
chr05	13748000	13748500
chr05	13765000	13765500
chr05	13765500	13766000
chr05	13776500	13777000
chr05	13785000	13785500
chr05	13785500	13786000
chr05	13792000	13792500
chr05	13815500	13816000
chr05	13835000	13835500
chr05	13923000	13923500
chr05	13966500	13967000
chr05	13988000	13988500
chr05	14095000	14095500
chr05	14100500	14101000
chr05	14134000	14134500
chr05	14144500	14145000
chr05	14150500	14151000
chr05	14160500	14161000
chr05	14169500	14170000
chr05	14196000	14196500
chr05	14200000	14200500
chr05	14200500	14201000
chr05	14210000	14210500
chr05	14223500	14224000
chr05	14229000	14229500
chr05	14229500	14230000
chr05	14255000	14255500
chr05	14312500	14313000
chr05	14314500	14315000
chr05	14457000	14457500
chr05	14479500	14480000
chr05	14513000	14513500
chr05	14521000	14521500
chr05	14521500	14522000
chr05	14522000	14522500
chr05	14522500	14523000
chr05	14523000	14523500
chr05	14523500	14524000
chr05	14524000	14524500
chr05	14524500	14525000
chr05	14580500	14581000
chr05	14584000	14584500
chr05	14584500	14585000
chr05	14595000	14595500
chr05	14595500	14596000
chr05	14652000	14652500
chr05	14654500	14655000
chr05	14655000	14655500
chr05	14722500	14723000
chr05	14723500	14724000
chr05	14744500	14745000
chr05	14790500	14791000
chr05	14819500	14820000
chr05	14828000	14828500
chr05	14844000	14844500
chr05	14858500	14859000
chr05	14910500	14911000
chr05	14948500	14949000
chr05	14949000	14949500
chr05	14949500	14950000
chr05	15001500	15002000
chr05	15002000	15002500
chr05	15002500	15003000
chr05	15009000	15009500
chr05	15013000	15013500
chr05	15014500	15015000
chr05	15015000	15015500
chr05	15024500	15025000
chr05	15045500	15046000
chr05	15062000	15062500
chr05	15075000	15075500
chr05	15095500	15096000
chr05	15134500	15135000
chr05	15135000	15135500
chr05	15167000	15167500
chr05	15169500	15170000
chr05	15174000	15174500
chr05	15175000	15175500
chr05	15176500	15177000
chr05	15177500	15178000
chr05	15266000	15266500
chr05	15266500	15267000
chr05	15267000	15267500
chr05	15267500	15268000
chr05	15277500	15278000
chr05	15327000	15327500
chr05	15400500	15401000
chr05	15521000	15521500
chr05	15521500	15522000
chr05	15579500	15580000
chr05	15584500	15585000
chr05	15598000	15598500
chr05	15641500	15642000
chr05	15662500	15663000
chr05	15696500	15697000
chr05	15697000	15697500
chr05	15697500	15698000
chr05	15700000	15700500
chr05	15706500	15707000
chr05	15708000	15708500
chr05	15750500	15751000
chr05	15794500	15795000
chr05	15796000	15796500
chr05	15796500	15797000
chr05	15797500	15798000
chr05	15798000	15798500
chr05	15834000	15834500
chr05	15836000	15836500
chr05	15843000	15843500
chr05	15843500	15844000
chr05	15865500	15866000
chr05	15866000	15866500
chr05	15892000	15892500
chr05	15892500	15893000
chr05	15956000	15956500
chr05	15957000	15957500
chr05	15957500	15958000
chr05	15958500	15959000
chr05	15959000	15959500
chr05	16012500	16013000
chr05	16015000	16015500
chr05	16017500	16018000
chr05	16079500	16080000
chr05	16084000	16084500
chr05	16107000	16107500
chr05	16117500	16118000
chr05	16118000	16118500
chr05	16130500	16131000
chr05	16131000	16131500
chr05	16132000	16132500
chr05	16141500	16142000
chr05	16321500	16322000
chr05	16322000	16322500
chr05	16322500	16323000
chr05	16336000	16336500
chr05	16340500	16341000
chr05	16341000	16341500
chr05	16356500	16357000
chr05	16397000	16397500
chr05	16397500	16398000
chr05	16399500	16400000
chr05	16400000	16400500
chr05	16424500	16425000
chr05	16431000	16431500
chr05	16431500	16432000
chr05	16442500	16443000
chr05	16454500	16455000
chr05	16458500	16459000
chr05	16464000	16464500
chr05	16477000	16477500
chr05	16490500	16491000
chr05	16507500	16508000
chr05	16508000	16508500
chr05	16619000	16619500
chr05	16645500	16646000
chr05	16646000	16646500
chr05	16647500	16648000
chr05	16648500	16649000
chr05	16673000	16673500
chr05	16680000	16680500
chr05	16681000	16681500
chr05	16691000	16691500
chr05	16710500	16711000
chr05	16711000	16711500
chr05	16716000	16716500
chr05	16746500	16747000
chr05	16781000	16781500
chr05	16783000	16783500
chr05	16801000	16801500
chr05	16831500	16832000
chr05	16886500	16887000
chr05	16891500	16892000
chr05	16894000	16894500
chr05	16896000	16896500
chr05	16906000	16906500
chr05	16906500	16907000
chr05	16961000	16961500
chr05	16987500	16988000
chr05	17030500	17031000
chr05	17031000	17031500
chr05	17033000	17033500
chr05	17035000	17035500
chr05	17035500	17036000
chr05	17036000	17036500
chr05	17129000	17129500
chr05	17129500	17130000
chr05	17130500	17131000
chr05	17131500	17132000
chr05	17134500	17135000
chr05	17135500	17136000
chr05	17136000	17136500
chr05	17137000	17137500
chr05	17137500	17138000
chr05	17149000	17149500
chr05	17149500	17150000
chr05	17155500	17156000
chr05	17199000	17199500
chr05	17199500	17200000
chr05	17207000	17207500
chr05	17243500	17244000
chr05	17262000	17262500
chr05	17267500	17268000
chr05	17274000	17274500
chr05	17274500	17275000
chr05	17298500	17299000
chr05	17319500	17320000
chr05	17327500	17328000
chr05	17328000	17328500
chr05	17334500	17335000
chr05	17347500	17348000
chr05	17404500	17405000
chr05	17405000	17405500
chr05	17432000	17432500
chr05	17464000	17464500
chr05	17483500	17484000
chr05	17488000	17488500
chr05	17489500	17490000
chr05	17537500	17538000
chr05	17539000	17541000
chr05	17541500	17542500
chr05	17544000	17544500
chr05	17563500	17564000
chr05	17572000	17572500
chr05	17572500	17573000
chr05	17584000	17584500
chr05	17627500	17628000
chr05	17629000	17629500
chr05	17637500	17638000
chr05	17672000	17672500
chr05	17673000	17673500
chr05	17677500	17678000
chr05	17679000	17679500
chr05	17704000	17704500
chr05	17709500	17710000
chr05	17720000	17720500
chr05	17724000	17724500
chr05	17742000	17742500
chr05	17742500	17743000
chr05	17838500	17839000
chr05	17839000	17839500
chr05	17841000	17841500
chr05	17844000	17844500
chr05	17845000	17845500
chr05	17903500	17904000
chr05	17904000	17904500
chr05	17947000	17947500
chr05	17992500	17993000
chr05	18043000	18043500
chr05	18063500	18064000
chr05	18091500	18092000
chr05	18119500	18120000
chr05	18120000	18120500
chr05	18137500	18138000
chr05	18164000	18164500
chr05	18189000	18189500
chr05	18202500	18203000
chr05	18234000	18234500
chr05	18239500	18240000
chr05	18272000	18272500
chr05	18310000	18310500
chr05	18310500	18311000
chr05	18342500	18343000
chr05	18343000	18343500
chr05	18343500	18344000
chr05	18344000	18344500
chr05	18344500	18345000
chr05	18345000	18345500
chr05	18345500	18346000
chr05	18346000	18346500
chr05	18346500	18347000
chr05	18347000	18347500
chr05	18347500	18348000
chr05	18348000	18348500
chr05	18354000	18354500
chr05	18354500	18355000
chr05	18355000	18355500
chr05	18359500	18360000
chr05	18366000	18366500
chr05	18377500	18378000
chr05	18382000	18382500
chr05	18409000	18409500
chr05	18442500	18443000
chr05	18460500	18461000
chr05	18461000	18461500
chr05	18482000	18482500
chr05	18506000	18506500
chr05	18522000	18522500
chr05	18522500	18523000
chr05	18537000	18537500
chr05	18537500	18538000
chr05	18539000	18539500
chr05	18539500	18540000
chr05	18540000	18540500
chr05	18559500	18560000
chr05	18580000	18580500
chr05	18582000	18582500
chr05	18583000	18583500
chr05	18583500	18584000
chr05	18601500	18602000
chr05	18608000	18608500
chr05	18622000	18622500
chr05	18627000	18627500
chr05	18647000	18647500
chr05	18647500	18648000
chr05	18664500	18665000
chr05	18665000	18665500
chr05	18667000	18667500
chr05	18667500	18668000
chr05	18668000	18668500
chr05	18679500	18680000
chr05	18680000	18680500
chr05	18704000	18704500
chr05	18772000	18772500
chr05	18787000	18787500
chr05	18806000	18806500
chr05	18810000	18810500
chr05	18881500	18882000
chr05	18882000	18882500
chr05	18891000	18891500
chr05	18927000	18927500
chr05	18927500	18928000
chr05	18946500	18947000
chr05	18952000	18952500
chr05	18957500	18958000
chr05	19044500	19045000
chr05	19049000	19049500
chr05	19143000	19143500
chr05	19193000	19193500
chr05	19242000	19242500
chr05	19279500	19280000
chr05	19294000	19294500
chr05	19318500	19319000
chr05	19322500	19323000
chr05	19334000	19334500
chr05	19334500	19335000
chr05	19335000	19335500
chr05	19335500	19336000
chr05	19384000	19384500
chr05	19387500	19388000
chr05	19388000	19388500
chr05	19388500	19389000
chr05	19391500	19392000
chr05	19412000	19412500
chr05	19412500	19413000
chr05	19438500	19439000
chr05	19468000	19468500
chr05	19534000	19534500
chr05	19580500	19581000
chr05	19593500	19594000
chr05	19594000	19594500
chr05	19632500	19633000
chr05	19634500	19635000
chr05	19635000	19635500
chr05	19635500	19636000
chr05	19636000	19636500
chr05	19636500	19637000
chr05	19637000	19637500
chr05	19637500	19638000
chr05	19638000	19638500
chr05	19638500	19639000
chr05	19639000	19639500
chr05	19639500	19640000
chr05	19640000	19640500
chr05	19640500	19641000
chr05	19643000	19643500
chr05	19643500	19644000
chr05	19644000	19644500
chr05	19644500	19645000
chr05	19645500	19646000
chr05	19646000	19646500
chr05	19646500	19647000
chr05	19648500	19649000
chr05	19733500	19734000
chr05	19754000	19754500
chr05	19790000	19790500
chr05	19790500	19791000
chr05	19803000	19803500
chr05	19803500	19804000
chr05	19808000	19808500
chr05	19818000	19818500
chr05	19826500	19827000
chr05	19827000	19827500
chr05	19832500	19833000
chr05	19833500	19834000
chr05	19836500	19837000
chr05	19851500	19852000
chr05	19852500	19853000
chr05	19871000	19871500
chr05	19871500	19872000
chr05	19887500	19888000
chr05	19922000	19922500
chr05	19936500	19937000
chr05	19956500	19957000
chr05	19957000	19957500
chr05	19976500	19977000
chr05	19977000	19977500
chr05	20005000	20005500
chr05	20007000	20007500
chr05	20009500	20010000
chr05	20010000	20010500
chr05	20011000	20011500
chr05	20013000	20013500
chr05	20018000	20018500
chr05	20054000	20054500
chr05	20054500	20055000
chr05	20055000	20055500
chr05	20073000	20073500
chr05	20073500	20074000
chr05	20074500	20075000
chr05	20075000	20075500
chr05	20076000	20076500
chr05	20092500	20093000
chr05	20097000	20097500
chr05	20105000	20105500
chr05	20137500	20138500
chr05	20160500	20161000
chr05	20167000	20167500
chr05	20171000	20171500
chr05	20174500	20175000
chr05	20175000	20175500
chr05	20175500	20176000
chr05	20185000	20185500
chr05	20185500	20186000
chr05	20292000	20292500
chr05	20294000	20294500
chr05	20299500	20300000
chr05	20331500	20332000
chr05	20342500	20343000
chr05	20376500	20377000
chr05	20377000	20377500
chr05	20397500	20398000
chr05	20398000	20398500
chr05	20398500	20399000
chr05	20399000	20399500
chr05	20402000	20402500
chr05	20414000	20414500
chr05	20414500	20415000
chr05	20493000	20493500
chr05	20502000	20502500
chr05	20504000	20504500
chr05	20537500	20538000
chr05	20574000	20574500
chr05	20629000	20629500
chr05	20634000	20634500
chr05	20637500	20638000
chr05	20640500	20641000
chr05	20650000	20650500
chr05	20686500	20687000
chr05	20836000	20836500
chr05	20952500	20953000
chr05	20970000	20970500
chr05	20973000	20973500
chr05	20973500	20974000
chr05	20974000	20974500
chr05	21060500	21061000
chr05	21061000	21061500
chr05	21061500	21062000
chr05	21078000	21078500
chr05	21078500	21079000
chr05	21088000	21088500
chr05	21105500	21106000
chr05	21106000	21106500
chr05	21106500	21107000
chr05	21139000	21139500
chr05	21153500	21154000
chr05	21155000	21155500
chr05	21157000	21157500
chr05	21188000	21188500
chr05	21193500	21194000
chr05	21194000	21194500
chr05	21205500	21206000
chr05	21258500	21259000
chr05	21259000	21259500
chr05	21269500	21270000
chr05	21306000	21306500
chr05	21307500	21308000
chr05	21308500	21309000
chr05	21312500	21313000
chr05	21314000	21314500
chr05	21347500	21348000
chr05	21349500	21350000
chr05	21350000	21350500
chr05	21358000	21358500
chr05	21358500	21359000
chr05	21361000	21361500
chr05	21375500	21376000
chr05	21383500	21384000
chr05	21384000	21384500
chr05	21421000	21421500
chr05	21458500	21459000
chr05	21554500	21555000
chr05	21569000	21569500
chr05	21569500	21570000
chr05	21589500	21590000
chr05	21590000	21590500
chr05	21608500	21609000
chr05	21622000	21622500
chr05	21622500	21623000
chr05	21667500	21668000
chr05	21726500	21727000
chr05	21727000	21727500
chr05	21732000	21732500
chr05	21732500	21733000
chr05	21769500	21770000
chr05	21770000	21770500
chr05	21770500	21771000
chr05	21773500	21774500
chr05	21835500	21836000
chr05	21836000	21836500
chr05	21836500	21837000
chr05	21837000	21837500
chr05	21837500	21838000
chr05	21838000	21838500
chr05	21838500	21839000
chr05	21839000	21839500
chr05	21839500	21840000
chr05	21840000	21840500
chr05	21840500	21841000
chr05	21841000	21841500
chr05	21841500	21842000
chr05	21842000	21842500
chr05	21842500	21843000
chr05	21843000	21843500
chr05	21873500	21874000
chr05	21883500	21884000
chr05	21884000	21884500
chr05	21884500	21885000
chr05	21885000	21885500
chr05	21885500	21886000
chr05	21922000	21922500
chr05	21922500	21923000
chr05	21924000	21924500
chr05	21968000	21968500
chr05	21968500	21969000
chr05	21969000	21969500
chr05	21973500	21974000
chr05	22030500	22031000
chr05	22035000	22035500
chr05	22083500	22084000
chr05	22085500	22086000
chr05	22086000	22086500
chr05	22086500	22087000
chr05	22089500	22090000
chr05	22090500	22091000
chr05	22117500	22118000
chr05	22131000	22131500
chr05	22132500	22133000
chr05	22137500	22138000
chr05	22138500	22139000
chr05	22179000	22179500
chr05	22198000	22198500
chr05	22208000	22208500
chr05	22215500	22216000
chr05	22225000	22225500
chr05	22262000	22262500
chr05	22268000	22268500
chr05	22429000	22429500
chr05	22434000	22434500
chr05	22434500	22435000
chr05	22435000	22435500
chr05	22435500	22436000
chr05	22439000	22439500
chr05	22479000	22479500
chr05	22484000	22484500
chr05	22484500	22485000
chr05	22485000	22485500
chr05	22541000	22541500
chr05	22543500	22544000
chr05	22544500	22545000
chr05	22546000	22546500
chr05	22547000	22547500
chr05	22589500	22590000
chr05	22609000	22609500
chr05	22614500	22615000
chr05	22622500	22623000
chr05	22629500	22630000
chr05	22630000	22630500
chr05	22635500	22636000
chr05	22636000	22636500
chr05	22636500	22637000
chr05	22640000	22640500
chr05	22654000	22654500
chr05	22661500	22662000
chr05	22676000	22676500
chr05	22687500	22688000
chr05	22692000	22692500
chr05	22717000	22717500
chr05	22719000	22719500
chr05	22773500	22774000
chr05	22779500	22780000
chr05	22780500	22781000
chr05	22788500	22789000
chr05	22794500	22795000
chr05	22814500	22815000
chr05	22815000	22815500
chr05	22815500	22816000
chr05	22816000	22816500
chr05	22816500	22817000
chr05	22817500	22818000
chr05	22818000	22818500
chr05	22819000	22819500
chr05	22820500	22821000
chr05	22821000	22821500
chr05	22821500	22822000
chr05	22822000	22822500
chr05	22823000	22823500
chr05	22823500	22824000
chr05	22824500	22825000
chr05	22871500	22872000
chr05	22903500	22904000
chr05	22927000	22927500
chr05	22935000	22935500
chr05	22935500	22936000
chr05	22969000	22969500
chr05	22972000	22972500
chr05	22991500	22992000
chr05	22995000	22995500
chr05	22995500	22996000
chr05	23003000	23003500
chr05	23012000	23012500
chr05	23047000	23047500
chr05	23047500	23048000
chr05	23049500	23050000
chr05	23050000	23050500
chr05	23052000	23052500
chr05	23060000	23060500
chr05	23060500	23061000
chr05	23067000	23067500
chr05	23098500	23099000
chr05	23099000	23099500
chr05	23118000	23118500
chr05	23304500	23305000
chr05	23310000	23310500
chr05	23330000	23331000
chr05	23362500	23363000
chr05	23363000	23363500
chr05	23363500	23364000
chr05	23366000	23366500
chr05	23367000	23367500
chr05	23379500	23380000
chr05	23382500	23383000
chr05	23383000	23383500
chr05	23383500	23384000
chr05	23384000	23384500
chr05	23403500	23404000
chr05	23426000	23426500
chr05	23448000	23448500
chr05	23467500	23468000
chr05	23468000	23468500
chr05	23469500	23470000
chr05	23481000	23481500
chr05	23489000	23489500
chr05	23517500	23518000
chr05	23542500	23543000
chr05	23543500	23544000
chr05	23544000	23544500
chr05	23544500	23545000
chr05	23545000	23545500
chr05	23595500	23596000
chr05	23604000	23604500
chr05	23618000	23618500
chr05	23648000	23648500
chr05	23667000	23667500
chr05	23667500	23668000
chr05	23713500	23714000
chr05	23756500	23757000
chr05	23767500	23768000
chr05	23768000	23768500
chr05	23769500	23770000
chr05	23779500	23780000
chr05	23780000	23780500
chr05	23814500	23815000
chr05	23829500	23830000
chr05	23860500	23861000
chr05	23951500	23952000
chr05	24011500	24012000
chr05	24050000	24050500
chr05	24124000	24124500
chr05	24143000	24143500
chr05	24168500	24169000
chr05	24230000	24230500
chr05	24236000	24236500
chr05	24328000	24328500
chr05	24328500	24329000
chr05	24333500	24334000
chr05	24338000	24338500
chr05	24345000	24345500
chr05	24522500	24523000
chr05	24567000	24567500
chr05	24567500	24568000
chr05	24568000	24568500
chr05	24568500	24569000
chr05	24582000	24582500
chr05	24582500	24583000
chr05	24611000	24611500
chr05	24611500	24612000
chr05	24622000	24622500
chr05	24625000	24625500
chr05	24639000	24639500
chr05	24649000	24649500
chr05	24654000	24654500
chr05	24687000	24687500
chr05	24733500	24734000
chr05	24737500	24738000
chr05	24782500	24783000
chr05	24817000	24817500
chr05	24832000	24832500
chr05	24868500	24869000
chr05	24885500	24886000
chr05	24891000	24891500
chr05	24924000	24924500
chr05	24959000	24959500
chr05	24961000	24961500
chr05	24961500	24962000
chr05	24967000	24967500
chr05	24996000	24996500
chr05	25018500	25019000
chr05	25059500	25060000
chr05	25060000	25060500
chr05	25060500	25061000
chr05	25063500	25064000
chr05	25064000	25064500
chr05	25072500	25073000
chr05	25101000	25101500
chr05	25105000	25105500
chr05	25105500	25106000
chr05	25116000	25116500
chr05	25116500	25117000
chr05	25117500	25118000
chr05	25122000	25122500
chr05	25147500	25148000
chr05	25240000	25240500
chr05	25295000	25295500
chr05	25310500	25311000
chr05	25327000	25327500
chr05	25328500	25329000
chr05	25397500	25398000
chr05	25413000	25413500
chr05	25413500	25414000
chr05	25445000	25445500
chr05	25445500	25446000
chr05	25452000	25452500
chr05	25470500	25471000
chr05	25471500	25472000
chr05	25475000	25475500
chr05	25478000	25478500
chr05	25479000	25479500
chr05	25605500	25606000
chr05	25746500	25747000
chr05	25928500	25929000
chr05	25929000	25929500
chr05	25933500	25934000
chr05	25972500	25973500
chr05	25974000	25974500
chr05	25997000	25997500
chr05	26092000	26092500
chr05	26109000	26109500
chr05	26118500	26119000
chr05	26138000	26138500
chr05	26142500	26143000
chr05	26152000	26152500
chr05	26198500	26199000
chr05	26199000	26199500
chr05	26201500	26202000
chr05	26233500	26234000
chr05	26267500	26268000
chr05	26268000	26268500
chr05	26268500	26269000
chr05	26269000	26269500
chr05	26269500	26270000
chr05	26273000	26273500
chr05	26296500	26297000
chr05	26298000	26298500
chr05	26305500	26306000
chr05	26306000	26306500
chr05	26317500	26318000
chr05	26318500	26319000
chr05	26319000	26319500
chr05	26321500	26322000
chr05	26324500	26325000
chr05	26332500	26333000
chr05	26352000	26352500
chr05	26352500	26353000
chr05	26359500	26360000
chr05	26394000	26394500
chr05	26394500	26395000
chr05	26411500	26412000
chr05	26431500	26432000
chr05	26466500	26467000
chr05	26519500	26520000
chr05	26520000	26520500
chr05	26542000	26542500
chr05	26547000	26547500
chr05	26590000	26590500
chr05	26609000	26609500
chr05	26642000	26642500
chr05	26671500	26672000
chr05	26672500	26673000
chr05	26691500	26692000
chr05	26726500	26727000
chr05	26730500	26731000
chr05	26739500	26740000
chr05	26740000	26740500
chr05	26766000	26766500
chr05	26785000	26785500
chr05	26788000	26788500
chr05	26860000	26860500
chr05	26872000	26872500
chr05	26872500	26873000
chr05	26908000	26908500
chr05	26908500	26909000
chr05	26950500	26951000
chr05	26989000	26989500
chr05	27008000	27008500
chr05	27008500	27009000
chr05	27029000	27029500
chr05	27033500	27034000
chr05	27112000	27112500
chr05	27181500	27182000
chr05	27279500	27280000
chr05	27301500	27302000
chr05	27309500	27310000
chr05	27349500	27350000
chr05	27352500	27353000
chr05	27353500	27354000
chr05	27362500	27363000
chr05	27400500	27401000
chr05	27412000	27412500
chr05	27412500	27413000
chr05	27430000	27430500
chr05	27449000	27449500
chr05	27453000	27453500
chr05	27466000	27466500
chr05	27501000	27501500
chr05	27521500	27522000
chr05	27524000	27524500
chr05	27546000	27546500
chr05	27549500	27550000
chr05	27558500	27559000
chr05	27600000	27600500
chr05	27608500	27609000
chr05	27619000	27619500
chr05	27619500	27620000
chr05	27620000	27620500
chr05	27632500	27633000
chr05	27633000	27633500
chr05	27633500	27634000
chr05	27656000	27656500
chr05	27711500	27712000
chr05	27755000	27755500
chr05	27769500	27770000
chr05	27775500	27776000
chr05	27776500	27777000
chr05	27791000	27791500
chr05	27799500	27800000
chr05	27800000	27800500
chr05	27811500	27812000
chr05	27817000	27817500
chr05	27842000	27842500
chr05	27852000	27852500
chr05	27886000	27886500
chr05	27919500	27920000
chr05	27954000	27954500
chr05	27954500	27955000
chr05	27988500	27989000
chr05	27989000	27989500
chr05	28098000	28098500
chr05	28131500	28132000
chr05	28132000	28132500
chr05	28144000	28144500
chr05	28150000	28150500
chr05	28298500	28299000
chr05	28299000	28299500
chr05	28314000	28314500
chr05	28364000	28364500
chr05	28364500	28365000
chr05	28380500	28381000
chr05	28399000	28399500
chr05	28411500	28412000
chr05	28412000	28412500
chr05	28412500	28413000
chr05	28413000	28413500
chr05	28413500	28414000
chr05	28415500	28416000
chr05	28416000	28416500
chr05	28416500	28417000
chr05	28429500	28431000
chr05	28484500	28485000
chr05	28521500	28522000
chr05	28522000	28522500
chr05	28530500	28531000
chr05	28544500	28545000
chr05	28583500	28584000
chr05	28603500	28604000
chr05	28613000	28613500
chr05	28613500	28614000
chr05	28708500	28709000
chr05	28714000	28714500
chr05	28717000	28717500
chr05	28726500	28727000
chr05	28727000	28727500
chr05	28727500	28728000
chr05	28734500	28735000
chr05	28735000	28735500
chr05	28752500	28753000
chr05	28755500	28756000
chr05	28770000	28770500
chr05	28792000	28792500
chr05	28811000	28811500
chr05	28825500	28826000
chr05	28826000	28826500
chr05	28826500	28827000
chr05	28827000	28827500
chr05	28828500	28829000
chr05	28848500	28849000
chr05	28878500	28879000
chr05	28923000	28923500
chr05	28945000	28945500
chr05	28982500	28983000
chr05	29005000	29005500
chr05	29006500	29007000
chr05	29018500	29019000
chr05	29058500	29059000
chr05	29060500	29061000
chr05	29231500	29232000
chr05	29232000	29232500
chr05	29233500	29234000
chr05	29234000	29234500
chr05	29271500	29272000
chr05	29277000	29278000
chr05	29343000	29343500
chr05	29350500	29351000
chr05	29352000	29352500
chr05	29375000	29375500
chr05	29375500	29376000
chr05	29383500	29384000
chr05	29418500	29419000
chr05	29419000	29419500
chr05	29454000	29454500
chr05	29467500	29468000
chr05	29476500	29477000
chr05	29477000	29477500
chr05	29500000	29500500
chr05	29500500	29501000
chr05	29501500	29502000
chr05	29510500	29511000
chr05	29511500	29512000
chr05	29515500	29516000
chr05	29535500	29536000
chr05	29596500	29597000
chr05	29655500	29656000
chr05	29686000	29686500
chr05	29758000	29758500
chr05	29765500	29766000
chr05	29787500	29788000
chr05	29804500	29805000
chr05	29805000	29805500
chr05	29805500	29806000
chr05	29806000	29806500
chr05	29806500	29807000
chr05	29807000	29807500
chr05	29808000	29808500
chr05	29808500	29809000
chr05	29822500	29823000
chr05	29825000	29825500
chr05	29825500	29826000
chr05	29828000	29828500
chr05	29830500	29831000
chr05	29831500	29832000
chr05	29832500	29833000
chr05	29833000	29833500
chr05	29834500	29835000
chr05	29835000	29835500
chr05	29835500	29836000
chr05	29836000	29836500
chr05	29836500	29837000
chr05	29837000	29837500
chr05	29838000	29838500
chr05	29838500	29839000
chr05	29839000	29839500
chr05	29839500	29840000
chr05	29840000	29840500
chr05	29840500	29841000
chr05	29841000	29841500
chr05	29841500	29842000
chr05	29842000	29842500
chr05	29842500	29843000
chr05	29843500	29844000
chr05	29844000	29844500
chr05	29844500	29845000
chr05	29845000	29845500
chr05	29845500	29846000
chr05	29848000	29848500
chr05	29848500	29849000
chr05	29849000	29849500
chr05	29849500	29850000
chr05	29851500	29852000
chr05	29852000	29852500
chr05	29853000	29853500
chr05	29853500	29854000
chr05	29854500	29855000
chr05	29855000	29855500
chr05	29855500	29856000
chr05	29885000	29885500
chr05	29885500	29886000
chr05	29886000	29886500
chr05	29887000	29887500
chr05	29888000	29888500
chr05	29889000	29889500
chr05	29889500	29890000
chr05	29890000	29890500
chr05	29906500	29907000
chr05	29907000	29907500
chr05	29907500	29908000
