# Supplementary material for: A benchmark of transposon insertion detection tools using real data
Source: Mob DNA. 2019 Dec 30;10:53. doi: 10.1186/s13100-019-0197-9 (PMC6937713; doi:10.1186/s13100-019-0197-9)
Supplement: Supplementary file 3 — Additional file 3 : Table S2. Numerical benchmark results. (.xlsx) [file 13100_2019_197_MOESM3_ESM.xlsx]

## Sheet: LTR-no-nested
Tool	Coverage	Detected	Excluded *	TP	FP	FN	TOTAL TP	Transposon Type	Sensitivity	Precision1	F1	Reference/Non-Reference/All	All/TE specific
RelocaTE2	5x	12	3	8	1	96	104	LTR	7.69231	88.8889	14.1593	Non-Reference	All
RelocaTE2	10x	21	7	11	3	93	104	LTR	10.5769	78.5714	18.6441	Non-Reference	All
RelocaTE2	20x	40	17	17	6	87	104	LTR	16.3462	73.913	26.7717	Non-Reference	All
PopoolationTE2	5x	172	120	29	23	75	104	LTR	27.8846	55.7692	37.1795	Non-Reference	All
PopoolationTE2	10x	464	326	59	79	45	104	LTR	56.7308	42.7536	48.7603	Non-Reference	All
PopoolationTE2	20x	888	664	79	145	25	104	LTR	75.9615	35.2679	48.1707	Non-Reference	All
PopoolationTE2	40x	1350	1032	92	226	12	104	LTR	88.4615	28.9308	43.6019	Non-Reference	All
Jitterbug	5x	9	1	7	1	97	104	LTR	6.73077	87.5	12.5	Non-Reference	All
Jitterbug	10x	26	3	22	1	82	104	LTR	21.1538	95.6522	34.6457	Non-Reference	All
Jitterbug	20x	39	5	30	4	74	104	LTR	28.8462	88.2353	43.4783	Non-Reference	All
Jitterbug	40x	48	7	34	7	70	104	LTR	32.6923	82.9268	46.8966	Non-Reference	All
NGS-TEMapper	5x	1	1	0	0	104	104	LTR	0	0	0	Non-Reference	All
NGS-TEMapper	10x	1	1	0	0	104	104	LTR	0	0	0	Non-Reference	All
NGS-TEMapper	20x	1	1	0	0	104	104	LTR	0	0	0	Non-Reference	All
NGS-TEMapper	40x	0	0	0	0	104	104	LTR	0	0	0	Non-Reference	All
PopoolationTE	5x	7	3	1	3	103	104	LTR	0.961538	25	1.85185	Non-Reference	All
PopoolationTE	10x	18	8	3	7	101	104	LTR	2.88462	30	5.26316	Non-Reference	All
PopoolationTE	20x	35	14	6	15	98	104	LTR	5.76923	28.5714	9.6	Non-Reference	All
PopoolationTE	40x	58	23	6	29	98	104	LTR	5.76923	17.1429	8.63309	Non-Reference	All
Retroseq	5x	28	22	4	2	100	104	LTR	3.84615	66.6667	7.27273	Non-Reference	All
Retroseq	10x	126	84	20	22	84	104	LTR	19.2308	47.619	27.3973	Non-Reference	All
Retroseq	20x	94	58	20	16	84	104	LTR	19.2308	55.5556	28.5714	Non-Reference	All
Retroseq	40x	95	57	25	13	79	104	LTR	24.0385	65.7895	35.2113	Non-Reference	All
Teflon	5x	154	90	18	46	86	104	LTR	17.3077	28.125	21.4286	Non-Reference	All
Teflon	10x	286	148	37	101	67	104	LTR	35.5769	26.8116	30.5785	Non-Reference	All
Teflon	20x	454	238	51	165	53	104	LTR	49.0385	23.6111	31.875	Non-Reference	All
Teflon	40x	628	312	60	256	44	104	LTR	57.6923	18.9873	28.5714	Non-Reference	All
Telocate	5x	473	365	16	92	88	104	LTR	15.3846	14.8148	15.0943	Non-Reference	All
Telocate	10x	889	629	33	227	71	104	LTR	31.7308	12.6923	18.1319	Non-Reference	All
Telocate	20x	1415	957	49	409	55	104	LTR	47.1154	10.6987	17.4377	Non-Reference	All
Telocate	40x	2036	1249	64	723	40	104	LTR	61.5385	8.13215	14.3659	Non-Reference	All
TEMP	5x	8	2	5	1	99	104	LTR	4.80769	83.3333	9.09091	Non-Reference	All
TEMP	10x	13	2	7	4	97	104	LTR	6.73077	63.6364	12.1739	Non-Reference	All
TEMP	20x	26	25	1	0	103	104	LTR	0.961538	100	1.90476	Non-Reference	All
TEMP	40x	27	26	0	1	104	104	LTR	0	0	0	Non-Reference	All
RelocaTE2	5x	55	40	7	8	37	44	LTR	15.9091	46.6667	23.7288	Non-Reference	Full length
RelocaTE2	10x	1312	1156	26	130	18	44	LTR	59.0909	16.6667	26	Non-Reference	Full length
RelocaTE2	20x	2087	1834	28	225	16	44	LTR	63.6364	11.0672	18.8552	Non-Reference	Full length
PopoolationTE2	5x	172	138	11	23	33	44	LTR	25	32.3529	28.2051	Non-Reference	Full length
PopoolationTE2	10x	464	358	27	79	17	44	LTR	61.3636	25.4717	36	Non-Reference	Full length
PopoolationTE2	20x	888	706	37	145	7	44	LTR	84.0909	20.3297	32.7434	Non-Reference	Full length
PopoolationTE2	40x	1350	1087	37	226	7	44	LTR	84.0909	14.0684	24.1042	Non-Reference	Full length
Jitterbug	5x	9	1	7	1	37	44	LTR	15.9091	87.5	26.9231	Non-Reference	Full length
Jitterbug	10x	26	14	11	1	33	44	LTR	25	91.6667	39.2857	Non-Reference	Full length
Jitterbug	20x	39	22	13	4	31	44	LTR	29.5455	76.4706	42.623	Non-Reference	Full length
Jitterbug	40x	48	29	12	7	32	44	LTR	27.2727	63.1579	38.0952	Non-Reference	Full length
NGS-TEMapper	5x	1	1	0	0	44	44	LTR	0	0	0	Non-Reference	Full length
NGS-TEMapper	10x	1	1	0	0	44	44	LTR	0	0	0	Non-Reference	Full length
NGS-TEMapper	20x	2	2	0	0	44	44	LTR	0	0	0	Non-Reference	Full length
NGS-TEMapper	40x	0	0	0	0	44	44	LTR	0	0	0	Non-Reference	Full length
PopoolationTE	5x	7	3	1	3	43	44	LTR	0.961538	25	1.85185	Non-Reference	Full length
PopoolationTE	10x	18	9	2	7	42	44	LTR	2.88462	30	5.26316	Non-Reference	Full length
PopoolationTE	20x	35	15	5	15	39	44	LTR	5.76923	28.5714	9.6	Non-Reference	Full length
PopoolationTE	40x	58	25	4	29	40	44	LTR	5.76923	17.1429	8.63309	Non-Reference	Full length
Retroseq	5x	28	24	2	2	42	44	LTR	4.54545	50	8.33333	Non-Reference	Full length
Retroseq	10x	126	95	9	22	35	44	LTR	20.4545	29.0323	24	Non-Reference	Full length
Retroseq	20x	94	68	10	16	34	44	LTR	22.7273	38.4615	28.5714	Non-Reference	Full length
Retroseq	40x	95	70	12	13	32	44	LTR	27.2727	48	34.7826	Non-Reference	Full length
Teflon	5x	154	101	7	46	37	44	LTR	15.9091	13.2075	14.433	Non-Reference	Full length
Teflon	10x	286	169	16	101	28	44	LTR	36.3636	13.6752	19.8758	Non-Reference	Full length
Teflon	20x	454	268	21	165	23	44	LTR	47.7273	11.2903	18.2609	Non-Reference	Full length
Teflon	40x	628	350	22	256	22	44	LTR	50	7.91367	13.6646	Non-Reference	Full length
Telocate	5x	473	371	10	92	34	44	LTR	22.7273	9.80392	13.6986	Non-Reference	Full length
Telocate	10x	889	645	17	227	27	44	LTR	38.6364	6.96721	11.8056	Non-Reference	Full length
Telocate	20x	1415	986	20	409	24	44	LTR	45.4545	4.662	8.45666	Non-Reference	Full length
Telocate	40x	2036	1292	21	723	23	44	LTR	47.7273	2.82258	5.32995	Non-Reference	Full length
TEMP	5x	8	5	2	1	42	44	LTR	4.54545	66.6667	8.51064	Non-Reference	Full length
TEMP	10x	13	6	3	4	41	44	LTR	6.81818	42.8571	11.7647	Non-Reference	Full length
TEMP	20x	26	26	0	0	44	44	LTR	0	0	0	Non-Reference	Full length
TEMP	40x	27	27	0	0	44	44	LTR	0	0	0	Non-Reference	Full length
Teflon	5x	101	8	93	0	146	239	LTR	38.9121	100	56.0241	Reference	All
Teflon	10x	141	10	131	0	108	239	LTR	54.8117	100	70.8108	Reference	All
Teflon	20x	160	16	144	0	95	239	LTR	60.251	100	75.1958	Reference	All
Teflon	40x	177	16	161	0	78	239	LTR	67.364	100	80.5	Reference	All
PopoolationTE2	5x	184	149	35	0	204	239	LTR	14.6444	100	25.5474	Reference	All
PopoolationTE2	10x	405	328	77	0	162	239	LTR	32.2176	100	48.7342	Reference	All
PopoolationTE2	20x	653	534	118	1	121	239	LTR	49.3724	99.1597	65.9218	Reference	All
PopoolationTE2	40x	858	703	152	3	87	239	LTR	63.5983	98.0645	77.1574	Reference	All
NGS-TEMapper	5x	8	3	5	0	234	239	LTR	2.09205	100	4.09836	Reference	All
NGS-TEMapper	10x	13	7	5	1	234	239	LTR	2.09205	83.3333	4.08163	Reference	All
NGS-TEMapper	20x	18	9	9	0	230	239	LTR	3.76569	100	7.25806	Reference	All
NGS-TEMapper	40x	25	13	11	1	228	239	LTR	4.60251	91.6667	8.76494	Reference	All
PopoolationTE	5x	3	1	2	0	237	239	LTR	0.83682	100	1.65975	Reference	All
PopoolationTE	10x	15	1	14	0	225	239	LTR	5.85774	100	11.0672	Reference	All
PopoolationTE	20x	43	2	41	0	198	239	LTR	17.1548	100	29.2857	Reference	All
PopoolationTE	40x	47	2	45	0	194	239	LTR	18.8285	100	31.6901	Reference	All
Telocate	5x	249	49	200	0	39	239	LTR	83.682	100	91.1162	Reference	All
Telocate	10x	253	49	204	0	35	239	LTR	85.3556	100	92.0993	Reference	All
Telocate	20x	257	53	204	0	35	239	LTR	85.3556	100	92.0993	Reference	All
Telocate	40x	251	49	202	0	37	239	LTR	84.5188	100	91.61	Reference	All
* Nested and unclassified

## Sheet: MITE-no-nested
Tool	Coverage	Detected	Excluded *	TP	FP	FN	TOTAL TP	Transposon Type	Sensitivity	Precision	F1	Reference/Non-Reference/All	All/TE specific
RelocaTE2	5x	691	205	475	11	1909	2384	MITE	19.9245	97.7366	33.101	Non-Reference	All
RelocaTE2	10x	985	335	630	20	1754	2384	MITE	26.4262	96.9231	41.5293	Non-Reference	All
RelocaTE2	20x	1285	502	757	26	1627	2384	MITE	31.7534	96.6794	47.8055	Non-Reference	All
RelocaTE2	40x	1579	698	848	33	1536	2384	MITE	35.5705	96.2543	51.9449	Non-Reference	All
PopoolationTE2	5x	5506	4973	504	29	1880	2384	MITE	21.1409	94.5591	34.5561	Non-Reference	All
PopoolationTE2	10x	14489	13271	1150	68	1234	2384	MITE	48.2383	94.4171	63.8534	Non-Reference	All
PopoolationTE2	20x	23661	21956	1583	122	801	2384	MITE	66.401	92.8446	77.4272	Non-Reference	All
PopoolationTE2	40x	30255	28280	1814	161	570	2384	MITE	76.0906	91.8481	83.2301	Non-Reference	All
Jitterbug	5x	300	55	242	3	2142	2384	MITE	10.151	98.7755	18.41	Non-Reference	All
Jitterbug	10x	682	150	522	10	1862	2384	MITE	21.896	98.1203	35.8025	Non-Reference	All
Jitterbug	20x	739	198	531	10	1853	2384	MITE	22.2735	98.1516	36.3077	Non-Reference	All
Jitterbug	40x	584	186	386	12	1998	2384	MITE	16.1913	96.9849	27.7498	Non-Reference	All
NGS-TEMapper	5x	118	23	94	1	2290	2384	MITE	3.94295	98.9474	7.5837	Non-Reference	All
NGS-TEMapper	10x	174	44	127	3	2257	2384	MITE	5.32718	97.6923	10.1034	Non-Reference	All
NGS-TEMapper	20x	214	50	160	4	2224	2384	MITE	6.71141	97.561	12.5589	Non-Reference	All
NGS-TEMapper	40x	232	61	167	4	2217	2384	MITE	7.00503	97.6608	13.0724	Non-Reference	All
PopoolationTE	5x	83	33	48	2	2336	2384	MITE	2.01342	96	3.94412	Non-Reference	All
PopoolationTE	10x	705	322	368	15	2016	2384	MITE	15.4362	96.0836	26.5992	Non-Reference	All
PopoolationTE	20x	1883	993	857	33	1527	2384	MITE	35.948	96.2921	52.3519	Non-Reference	All
PopoolationTE	40x	2805	1810	946	49	1438	2384	MITE	39.6812	95.0754	55.9929	Non-Reference	All
Retroseq	5x	493	175	308	10	2076	2384	MITE	12.9195	96.8553	22.7979	Non-Reference	All
Retroseq	10x	1733	676	1022	35	1362	2384	MITE	42.8691	96.6887	59.4013	Non-Reference	All
Retroseq	20x	2774	1295	1422	57	962	2384	MITE	59.6477	96.146	73.6215	Non-Reference	All
Retroseq	40x	3488	1846	1579	63	805	2384	MITE	66.2332	96.1632	78.4401	Non-Reference	All
Teflon	5x	2061	1010	1026	25	1358	2384	MITE	43.0369	97.6213	59.738	Non-Reference	All
Teflon	10x	3503	1940	1539	24	845	2384	MITE	64.5554	98.4645	77.9833	Non-Reference	All
Teflon	20x	4754	2935	1792	27	592	2384	MITE	75.1678	98.5157	85.2724	Non-Reference	All
Teflon	40x	5707	3818	1859	30	525	2384	MITE	77.9782	98.4119	87.0115	Non-Reference	All
Telocate	5x	1507	944	521	42	1863	2384	MITE	21.854	92.54	35.358	Non-Reference	All
Telocate	10x	2741	1820	825	96	1559	2384	MITE	34.6057	89.5765	49.9244	Non-Reference	All
Telocate	20x	4111	2964	956	191	1428	2384	MITE	40.1007	83.3479	54.149	Non-Reference	All
Telocate	40x	5851	4469	1045	337	1339	2384	MITE	43.8339	75.6151	55.4965	Non-Reference	All
TEMP	5x	128	35	89	4	2295	2384	MITE	3.73322	95.6989	7.18611	Non-Reference	All
TEMP	10x	256	87	159	10	2225	2384	MITE	6.66946	94.0828	12.4559	Non-Reference	All
TEMP	20x	363	134	224	5	2160	2384	MITE	9.39597	97.8166	17.145	Non-Reference	All
TEMP	40x	486	157	316	13	2068	2384	MITE	13.255	96.0486	23.2952	Non-Reference	All
ITIS	5x	111	33	12	66	182	194	MITE	6.18557	15.3846	8.82353	Non-Reference	Single Family
ITIS	10x	203	48	19	136	175	194	MITE	9.79381	12.2581	10.8883	Non-Reference	Single Family
ITIS	20x	298	94	24	180	170	194	MITE	12.3711	11.7647	12.0603	Non-Reference	Single Family
ITIS	40x	391	133	31	227	163	194	MITE	15.9794	12.0155	13.7168	Non-Reference	Single Family
MELT	5x	1	1	0	0	194	194	MITE	0	0	0	Non-Reference	Single Family
MELT	10x	6	3	3	0	191	194	MITE	1.54639	100	3.04569	Non-Reference	Single Family
MELT	20x	9	6	3	0	191	194	MITE	1.54639	100	3.04569	Non-Reference	Single Family
MELT	40x	19	9	7	3	187	194	MITE	3.60825	70	6.86275	Non-Reference	Single Family
Teflon	5x	23327	1748	21516	63	15610	37126	MITE	57.954	99.708	73.3021	Reference	All
Teflon	10x	29941	2260	27601	80	9525	37126	MITE	74.3441	99.711	85.1791	Reference	All
Teflon	20x	31215	2392	28740	83	8386	37126	MITE	77.4121	99.712	87.1583	Reference	All
Teflon	40x	31477	2411	28983	83	8143	37126	MITE	78.0666	99.7144	87.5725	Reference	All
PopoolationTE2	5x	6568	1490	5045	33	32081	37126	MITE	13.5889	99.3501	23.9077	Reference	All
PopoolationTE2	10x	17373	3924	13375	74	23751	37126	MITE	36.026	99.4498	52.8917	Reference	All
PopoolationTE2	20x	28200	7030	21033	137	16093	37126	MITE	56.653	99.3529	72.1593	Reference	All
PopoolationTE2	40x	35892	10061	25653	178	11473	37126	MITE	69.0971	99.3109	81.4937	Reference	All
NGS-TEMapper	5x	1007	54	951	2	36175	37126	MITE	2.56155	99.7901	4.99488	Reference	All
NGS-TEMapper	10x	1319	83	1231	5	35895	37126	MITE	3.31574	99.5955	6.41781	Reference	All
NGS-TEMapper	20x	1521	107	1408	6	35718	37126	MITE	3.79249	99.5757	7.30669	Reference	All
NGS-TEMapper	40x	1757	136	1615	6	35511	37126	MITE	4.35005	99.6299	8.33613	Reference	All
PopoolationTE	5x	1812	129	1674	9	35452	37126	MITE	4.50897	99.4652	8.62686	Reference	All
PopoolationTE	10x	12596	836	11728	32	25398	37126	MITE	31.5897	99.7279	47.981	Reference	All
PopoolationTE	20x	24067	1642	22363	62	14763	37126	MITE	60.2354	99.7235	75.1054	Reference	All
PopoolationTE	40x	26478	1848	24558	72	12568	37126	MITE	66.1477	99.7077	79.5324	Reference	All
Telocate	5x	11200	770	10404	26	26722	37126	MITE	28.0235	99.7507	43.7547	Reference	All
Telocate	10x	21783	1513	20221	49	16905	37126	MITE	54.4659	99.7583	70.4614	Reference	All
Telocate	20x	27240	1970	25198	72	11928	37126	MITE	67.8716	99.7151	80.768	Reference	All
Telocate	40x	28414	2091	26245	78	10881	37126	MITE	70.6917	99.7037	82.7279	Reference	All
MELT	5x	34641	4572	29958	111	7168	37126	MITE	80.6928	99.6308	89.1673	Reference	Single Family
MELT	10x	33957	4404	29448	105	7678	37126	MITE	79.3191	99.6447	88.3277	Reference	Single Family
MELT	20x	32858	4205	28561	92	8565	37126	MITE	76.9299	99.6789	86.8393	Reference	Single Family
MELT	40x	31145	4005	27053	87	10073	37126	MITE	72.8681	99.6794	84.1907	Reference	Single Family
TRACKPOSON	5x	628	72	525	31	1941	2466	MITE	21.2895	94.4245	34.7452	All	Single Family
TRACKPOSON	10x	1058	94	893	71	1573	2466	MITE	36.2125	92.6349	52.07	All	Single Family
TRACKPOSON	20x	1533	151	1295	87	1171	2466	MITE	52.5142	93.7048	67.3077	All	Single Family
TRACKPOSON	40x	1967	230	1617	120	849	2466	MITE	65.5718	93.0915	76.945	All	Single Family
* Nested and unclassified

## Sheet: LTR-All
Tool	Coverage	Detected	Excluded *	TP	FP	FN	TOTAL TP	Transposon Type	Sensitivity	Precision1	F1	Reference/Non-Reference/All	All/TE specific
RelocaTE2	5x	127	96	23	8	216	239	LTR	9.62343	74.1935	17.037	Non-Reference	All
RelocaTE2	10x	1411	1207	72	132	167	239	LTR	30.1255	35.2941	32.5056	Non-Reference	All
RelocaTE2	20x	2232	1925	83	224	156	239	LTR	34.728	27.0358	30.4029	Non-Reference	All
PopoolationTE2	5x	348	291	34	23	205	239	LTR	14.2259	59.6491	22.973	Non-Reference	All
PopoolationTE2	10x	852	695	76	81	163	239	LTR	31.7992	48.4076	38.3838	Non-Reference	All
PopoolationTE2	20x	1467	1221	99	147	140	239	LTR	41.4226	40.2439	40.8247	Non-Reference	All
PopoolationTE2	40x	2060	1707	123	230	116	239	LTR	51.4644	34.8442	41.5541	Non-Reference	All
Jitterbug	5x	11	2	8	1	231	239	LTR	3.34728	88.8889	6.45161	Non-Reference	All
Jitterbug	10x	29	3	25	1	214	239	LTR	10.4603	96.1538	18.8679	Non-Reference	All
Jitterbug	20x	50	8	38	4	201	239	LTR	15.8996	90.4762	27.0463	Non-Reference	All
Jitterbug	40x	69	18	44	7	195	239	LTR	18.41	86.2745	30.3448	Non-Reference	All
NGS-TEMapper	5x	1	1	0	0	239	239	LTR	0	0	0	Non-Reference	All
NGS-TEMapper	10x	1	1	0	0	239	239	LTR	0	0	0	Non-Reference	All
NGS-TEMapper	20x	2	2	0	0	239	239	LTR	0	0	0	Non-Reference	All
NGS-TEMapper	40x	0	0	0	0	239	239	LTR	0	0	0	Non-Reference	All
PopoolationTE	5x	29	23	3	3	236	239	LTR	1.25523	50	2.44898	Non-Reference	All
PopoolationTE	10x	75	53	13	9	226	239	LTR	5.43933	59.0909	9.96169	Non-Reference	All
PopoolationTE	20x	152	109	23	20	216	239	LTR	9.62343	53.4884	16.3121	Non-Reference	All
PopoolationTE	40x	215	155	25	35	214	239	LTR	10.4603	41.6667	16.7224	Non-Reference	All
Retroseq	5x	158	143	12	3	227	239	LTR	5.02092	80	9.44882	Non-Reference	All
Retroseq	10x	413	350	40	23	199	239	LTR	16.7364	63.4921	26.4901	Non-Reference	All
Retroseq	20x	299	249	34	16	205	239	LTR	14.2259	68	23.5294	Non-Reference	All
Retroseq	40x	277	218	44	15	195	239	LTR	18.41	74.5763	29.5302	Non-Reference	All
Teflon	5x	259	186	26	47	213	239	LTR	10.8787	35.6164	16.6667	Non-Reference	All
Teflon	10x	455	302	50	103	189	239	LTR	20.9205	32.6797	25.5102	Non-Reference	All
Teflon	20x	699	457	69	173	170	239	LTR	28.8703	28.5124	28.6902	Non-Reference	All
Teflon	40x	929	584	82	263	157	239	LTR	34.3096	23.7681	28.0822	Non-Reference	All
Telocate	5x	1853	1693	65	95	174	239	LTR	27.1967	40.625	32.5815	Non-Reference	All
Telocate	10x	2638	2308	97	233	142	239	LTR	40.5858	29.3939	34.0949	Non-Reference	All
Telocate	20x	3230	2686	127	417	112	239	LTR	53.1381	23.3456	32.4393	Non-Reference	All
Telocate	40x	3719	2840	144	735	95	239	LTR	60.251	16.3823	25.7603	Non-Reference	All
TEMP	5x	24	17	6	1	233	239	LTR	2.51046	85.7143	4.87805	Non-Reference	All
TEMP	10x	28	16	8	4	231	239	LTR	3.34728	66.6667	6.3745	Non-Reference	All
TEMP	20x	64	62	2	0	237	239	LTR	0.83682	100	1.65975	Non-Reference	All
TEMP	40x	102	99	2	1	237	239	LTR	0.83682	66.6667	1.65289	Non-Reference	All
Teflon	5x	101	1	100	0	378	478	LTR	20.9205	100	34.6021	Reference	All
Teflon	10x	141	1	140	0	338	478	LTR	29.2887	100	45.3074	Reference	All
Teflon	20x	160	1	159	0	319	478	LTR	33.2636	100	49.9215	Reference	All
Teflon	40x	177	2	175	0	303	478	LTR	36.6109	100	53.5988	Reference	All
PopoolationTE2	5x	184	143	41	0	437	478	LTR	14.6444	100	25.5474	Reference	All
PopoolationTE2	10x	405	310	95	0	383	478	LTR	32.2176	100	48.7342	Reference	All
PopoolationTE2	20x	653	511	141	1	337	478	LTR	49.3724	99.1597	65.9218	Reference	All
PopoolationTE2	40x	858	675	180	3	298	478	LTR	63.5983	98.0645	77.1574	Reference	All
NGS-TEMapper	5x	8	0	8	0	470	478	LTR	1.67364	100	3.29218	Reference	All
NGS-TEMapper	10x	13	0	13	0	465	478	LTR	2.71967	100	5.29532	Reference	All
NGS-TEMapper	20x	18	0	18	0	460	478	LTR	3.76569	100	7.25806	Reference	All
NGS-TEMapper	40x	25	0	25	0	453	478	LTR	5.23013	100	9.94036	Reference	All
PopoolationTE	5x	3	0	3	0	475	478	LTR	0.83682	100	1.65975	Reference	All
PopoolationTE	10x	15	0	15	0	463	478	LTR	5.85774	100	11.0672	Reference	All
PopoolationTE	20x	43	0	43	0	435	478	LTR	17.1548	100	29.2857	Reference	All
PopoolationTE	40x	47	0	47	0	431	478	LTR	18.8285	100	31.6901	Reference	All
Telocate	5x	249	0	249	0	229	478	LTR	83.682	100	91.1162	Reference	All
Telocate	10x	253	0	253	0	225	478	LTR	85.3556	100	92.0993	Reference	All
Telocate	20x	257	0	257	0	221	478	LTR	85.3556	100	92.0993	Reference	All
Telocate	40x	251	0	251	0	227	478	LTR	84.5188	100	91.61	Reference	All
* Nested and unclassified

## Sheet: MITE-All
Tool	Coverage	Detected	Excluded *	TP	FP	FN	TOTAL TP	Transposon Type	Sensitivity	Precision	F1	Reference/Non-Reference/All	All/TE specific
RelocaTE2	5x	710	133	566	11	2551	3117	MITE	18.1585	98.0936	30.6443	Non-Reference	All
RelocaTE2	10x	1025	251	753	21	2364	3117	MITE	24.1578	97.2868	38.7047	Non-Reference	All
RelocaTE2	20x	1352	409	910	33	2207	3117	MITE	29.1947	96.5005	44.8276	Non-Reference	All
RelocaTE2	40x	1677	612	1025	40	2092	3117	MITE	32.8842	96.2441	49.0196	Non-Reference	All
PopoolationTE2	5x	6568	5915	620	33	2497	3117	MITE	19.8909	94.9464	32.8912	Non-Reference	All
PopoolationTE2	10x	17373	15863	1435	75	1682	3117	MITE	46.0379	95.0331	62.0272	Non-Reference	All
PopoolationTE2	20x	28200	26062	2000	138	1117	3117	MITE	64.1643	93.5454	76.118	Non-Reference	All
PopoolationTE2	40x	35892	33385	2326	181	791	3117	MITE	74.623	92.7802	82.7169	Non-Reference	All
Jitterbug	5x	318	40	275	3	2842	3117	MITE	8.82259	98.9209	16.2003	Non-Reference	All
Jitterbug	10x	736	123	603	10	2514	3117	MITE	19.3455	98.3687	32.3324	Non-Reference	All
Jitterbug	20x	806	163	630	13	2487	3117	MITE	20.2117	97.9782	33.5106	Non-Reference	All
Jitterbug	40x	663	177	471	15	2646	3117	MITE	15.1107	96.9136	26.1449	Non-Reference	All
NGS-TEMapper	5x	124	13	109	2	3008	3117	MITE	3.49695	98.1982	6.75341	Non-Reference	All
NGS-TEMapper	10x	182	26	152	4	2965	3117	MITE	4.87648	97.4359	9.28811	Non-Reference	All
NGS-TEMapper	20x	226	31	189	6	2928	3117	MITE	6.06352	96.9231	11.413	Non-Reference	All
NGS-TEMapper	40x	245	39	200	6	2917	3117	MITE	6.41643	97.0874	12.0373	Non-Reference	All
PopoolationTE	5x	95	38	55	2	3062	3117	MITE	1.76452	96.4912	3.46566	Non-Reference	All
PopoolationTE	10x	840	393	431	16	2686	3117	MITE	13.8274	96.4206	24.1863	Non-Reference	All
PopoolationTE	20x	2346	1282	1029	35	2088	3117	MITE	33.0125	96.7105	49.2227	Non-Reference	All
PopoolationTE	40x	3696	2495	1149	52	1968	3117	MITE	36.8624	95.6703	53.2191	Non-Reference	All
Retroseq	5x	516	140	363	13	2754	3117	MITE	11.6458	96.5426	20.7844	Non-Reference	All
Retroseq	10x	1834	579	1215	40	1902	3117	MITE	38.9798	96.8127	55.581	Non-Reference	All
Retroseq	20x	3002	1215	1726	61	1391	3117	MITE	55.3738	96.5865	70.3915	Non-Reference	All
Retroseq	40x	3894	1892	1931	71	1186	3117	MITE	61.9506	96.4535	75.4444	Non-Reference	All
Teflon	5x	2294	1003	1264	27	1853	3117	MITE	40.5518	97.9086	57.3503	Non-Reference	All
Teflon	10x	4035	2104	1905	26	1212	3117	MITE	61.1165	98.6535	75.4754	Non-Reference	All
Teflon	20x	5638	3372	2236	30	881	3117	MITE	71.7356	98.6761	83.0764	Non-Reference	All
Teflon	40x	7055	4663	2356	36	761	3117	MITE	75.5855	98.495	85.5328	Non-Reference	All
Telocate	5x	1620	905	642	73	2475	3117	MITE	11.6458	96.5426	20.7844	Non-Reference	All
Telocate	10x	2995	1818	1017	160	2100	3117	MITE	38.9798	96.8127	55.581	Non-Reference	All
Telocate	20x	4681	3111	1209	361	1908	3117	MITE	55.3738	96.5865	70.3915	Non-Reference	All
Telocate	40x	6916	4953	1338	625	1779	3117	MITE	61.9506	96.4535	75.4444	Non-Reference	All
TEMP	5x	128	21	103	4	3014	3117	MITE	3.30446	96.2617	6.38958	Non-Reference	All
TEMP	10x	256	62	183	11	2934	3117	MITE	5.87103	94.3299	11.0541	Non-Reference	All
TEMP	20x	363	99	258	6	2859	3117	MITE	8.27719	97.7273	15.2618	Non-Reference	All
TEMP	40x	486	110	363	13	2754	3117	MITE	11.6458	96.5426	20.7844	Non-Reference	All
ITIS	5x	111	33	12	66	182	194	MITE	6.18557	15.3846	8.82353	Non-Reference	Single Family
ITIS	10x	203	48	19	136	175	194	MITE	9.79381	12.2581	10.8883	Non-Reference	Single Family
ITIS	20x	298	94	24	180	170	194	MITE	12.3711	11.7647	12.0603	Non-Reference	Single Family
ITIS	40x	391	133	31	227	163	194	MITE	15.9794	12.0155	13.7168	Non-Reference	Single Family
MELT	5x	1	1	0	0	194	194	MITE	0	0	0	Non-Reference	Single Family
MELT	10x	6	3	3	0	191	194	MITE	1.54639	100	3.04569	Non-Reference	Single Family
MELT	20x	9	6	3	0	191	194	MITE	1.54639	100	3.04569	Non-Reference	Single Family
MELT	40x	19	9	7	3	187	194	MITE	3.60825	70	6.86275	Non-Reference	Single Family
Teflon	5x	23327	1748	21516	63	15610	37126	MITE	57.954	99.708	73.3021	Reference	All
Teflon	10x	29941	2260	27601	80	9525	37126	MITE	74.3441	99.711	85.1791	Reference	All
Teflon	20x	31215	2392	28740	83	8386	37126	MITE	77.4121	99.712	87.1583	Reference	All
Teflon	40x	31477	2411	28983	83	8143	37126	MITE	78.0666	99.7144	87.5725	Reference	All
PopoolationTE2	5x	6568	1490	5045	33	32081	37126	MITE	13.5889	99.3501	23.9077	Reference	All
PopoolationTE2	10x	17373	3924	13375	74	23751	37126	MITE	36.026	99.4498	52.8917	Reference	All
PopoolationTE2	20x	28200	7030	21033	137	16093	37126	MITE	56.653	99.3529	72.1593	Reference	All
PopoolationTE2	40x	35892	10061	25653	178	11473	37126	MITE	69.0971	99.3109	81.4937	Reference	All
NGS-TEMapper	5x	1007	54	951	2	36175	37126	MITE	2.56155	99.7901	4.99488	Reference	All
NGS-TEMapper	10x	1319	83	1231	5	35895	37126	MITE	3.31574	99.5955	6.41781	Reference	All
NGS-TEMapper	20x	1521	107	1408	6	35718	37126	MITE	3.79249	99.5757	7.30669	Reference	All
NGS-TEMapper	40x	1757	136	1615	6	35511	37126	MITE	4.35005	99.6299	8.33613	Reference	All
PopoolationTE	5x	1812	129	1674	9	35452	37126	MITE	4.50897	99.4652	8.62686	Reference	All
PopoolationTE	10x	12596	836	11728	32	25398	37126	MITE	31.5897	99.7279	47.981	Reference	All
PopoolationTE	20x	24067	1642	22363	62	14763	37126	MITE	60.2354	99.7235	75.1054	Reference	All
PopoolationTE	40x	26478	1848	24558	72	12568	37126	MITE	66.1477	99.7077	79.5324	Reference	All
Telocate	5x	11200	770	10404	26	26722	37126	MITE	28.0235	99.7507	43.7547	Reference	All
Telocate	10x	21783	1513	20221	49	16905	37126	MITE	54.4659	99.7583	70.4614	Reference	All
Telocate	20x	27240	1970	25198	72	11928	37126	MITE	67.8716	99.7151	80.768	Reference	All
Telocate	40x	28414	2091	26245	78	10881	37126	MITE	70.6917	99.7037	82.7279	Reference	All
MELT	5x	34641	4572	29958	111	7168	37126	MITE	80.6928	99.6308	89.1673	Reference	Single Family
MELT	10x	33957	4404	29448	105	7678	37126	MITE	79.3191	99.6447	88.3277	Reference	Single Family
MELT	20x	32858	4205	28561	92	8565	37126	MITE	76.9299	99.6789	86.8393	Reference	Single Family
MELT	40x	31145	4005	27053	87	10073	37126	MITE	72.8681	99.6794	84.1907	Reference	Single Family
TRACKPOSON	5x	628	72	525	31	1941	2466	MITE	21.2895	94.4245	34.7452	All	Single Family
TRACKPOSON	10x	1058	94	893	71	1573	2466	MITE	36.2125	92.6349	52.07	All	Single Family
TRACKPOSON	20x	1533	151	1295	87	1171	2466	MITE	52.5142	93.7048	67.3077	All	Single Family
TRACKPOSON	40x	1967	230	1617	120	849	2466	MITE	65.5718	93.0915	76.945	All	Single Family
* Nested and unclassified
