# Supplementary material for: A benchmark of transposon insertion detection tools using real data
Source: Mob DNA. 2019 Dec 30;10:53. doi: 10.1186/s13100-019-0197-9 (PMC6937713; doi:10.1186/s13100-019-0197-9)
Supplement: Supplementary file 4 — Additional file 4 : Table S3. Drosophila melanogaster TE insertions validated by PCR. TE names are provided in the table when authors gave names to the non-reference insertions. All insertions were validated based on PCR band sizes. Validated insertion sites are provided when authors sequenced PCR bands evidencing the presence of a particular insertion. ND: not determined. (xlsx) [file 13100_2019_197_MOESM4_ESM.xlsx]

## Sheet: te
Table Sx3 Drosophila melanogaster TE insertions validated by PCR. TE names are provided in the table when authors gave names to the non-reference insertions. All insertions were validated based on PCR band sizes. Validated insertion sites are provided when authors sequenced PCR bands evidencing the presence of a particular insertion. ND: not determined.
TE_name	Strain	Chr	Predicted_insertion_site (Rahman et al., 2015)	Validated_insertion_site	TE_family	Reference
ND	RAL-737	3L	22158313-22158475	22158407	roo	Merenciano et al., 2019 (Additional File 8)
ND	RAL-737	2L	634636-634729	634692	roo	Merenciano et al., 2019 (Additional File 8)
ND	RAL-737	3R	10990704-10990876	10990797	roo	Merenciano et al., 2019 (Additional File 8)
ND	RAL-737	3R	11181562-11181727	11181660	roo	Merenciano et al., 2019 (Additional File 8)
ND	RAL-737	3R	20359789-20359867	20359890	roo	Merenciano et al., 2019 (Additional File 8)
ND	RAL-737	3L	19789994-19790111	19790063	roo	Merenciano et al., 2019 (Additional File 8)
te5369	RAL-737	X	20999450-20999648	20999565	BS	Lerat et al., 2019 (Table S5)
te5043	RAL-737	X	1599306-1599519	1599429	hopper	Lerat et al., 2019 (Table S5)
te4192	RAL-737	3R	15524328-15524556	15524452	pogo	Lerat et al., 2019 (Table S5)
tdn1	RAL-737	3R	17673745-17673774	ND	TcMar-Tc1	Ullastres et al., 2019 (Supplementary File 1)
tdn6	RAL-737	3R	9192517-9192611	ND	Gypsy	Ullastres et al., 2019 (Supplementary File 1)
tdn11	RAL-737	2R	11951802-11951878	ND	TcMar-Pogo	Ullastres et al., 2019 (Supplementary File 1)
tdn12	RAL-737	3L	14049977-14050077	ND	TcMar-Pogo	Ullastres et al., 2019 (Supplementary File 1)
tdn16	RAL-737	X	11221700-11221773	ND	TcMar-Pogo	Ullastres et al., 2019 (Supplementary File 1)
tdn19	RAL-737	3R	14049333-14049435	ND	Transib	Ullastres et al., 2019 (Supplementary File 1)
tdn23	RAL-737	X	8027461-8027490	ND	Jockey	Ullastres et al., 2019 (Supplementary File 1)
tdn24	RAL-737	2R	14848980-14848986	ND	Gypsy	Ullastres et al., 2019 (Supplementary File 1)
te5038	RAL-40	X	1523448-1523710	1523460	jockey	Lerat et al., 2019 (Table S5)
te5337	RAL-40	X	20106252-20106471	20106376	hopper	Lerat et al., 2019 (Table S5)
tdn2	RAL-40	3L	19339394-19339442	ND	TcMar-Tc1	Ullastres et al., 2019 (Supplementary File 1)
tdn3	RAL-40	X	2745133-2745242	ND	FB	Ullastres et al., 2019 (Supplementary File 1)
tdn6	RAL-40	3R	9192517-9192611	ND	Gypsy	Ullastres et al., 2019 (Supplementary File 1)
tdn7	RAL-40	2R	15374746-15374797	ND	P	Ullastres et al., 2019 (Supplementary File 1)
tdn8	RAL-40	3L	12863675-12863781	ND	Gypsy	Ullastres et al., 2019 (Supplementary File 1)
tdn9	RAL-40	X	18193707-18193807	ND	Transib	Ullastres et al., 2019 (Supplementary File 1)
tdn10	RAL-40	X	19607809-19607911	ND	TcMar-Tc1	Ullastres et al., 2019 (Supplementary File 1)
tdn12	RAL-40	3L	14049977-14050077	ND	TcMar-Pogo	Ullastres et al., 2019 (Supplementary File 1)
tdn13	RAL-40	3L	15035122-15035206	ND	TcMar-Pogo	Ullastres et al., 2019 (Supplementary File 1)
tdn18	RAL-40	X	21204983-21205161	ND	P	Ullastres et al., 2019 (Supplementary File 1)
tdn20	RAL-40	3L	3798625-3798632	ND	1360	Ullastres et al., 2019 (Supplementary File 1)
tdn21	RAL-40	3R	26968419-26968433	ND	TcMar-Tc1	Ullastres et al., 2019 (Supplementary File 1)
tdn22	RAL-40	X	10682928-10682947	ND	TcMar-Pogo	Ullastres et al., 2019 (Supplementary File 1)
tdn25	RAL-40	X	21087630-21087639	ND	Gypsy	Ullastres et al., 2019 (Supplementary File 1)
ND	RAL-801	3R	10990704-10990876	10990797	roo	Merenciano et al., 2019 (Additional File 8)
ND	RAL-801	3R	11181562-11181727	11181660	roo	Merenciano et al., 2019 (Additional File 8)
ND	RAL-801	3R	20359789-20359867	20359890	roo	Merenciano et al., 2019 (Additional File 8)
ND	RAL-801	X	6746269-6746437	6746364	roo	Merenciano et al., 2019 (Additional File 8)
ND	RAL-801	X	14169103-14169273	14169203	roo	Merenciano et al., 2019 (Additional File 8)
te4973	RAL-801	3R	31457858-31458504	31458121	jockey	Lerat et al., 2019 (Table S5)
te1183	RAL-801	2R	2050346-2050468	2050368	jockey	Lerat et al., 2019 (Table S5)
te1942	RAL-801	2R	19253825-19254091	19254028	jockey	Lerat et al., 2019 (Table S5)
te4143	RAL-801	3R	14688137-14688395	14688292	pogo	Lerat et al., 2019 (Table S5)
ND	RAL-802	3R	10990704-10990876	10990797	roo	Merenciano et al., 2019 (Additional File 8)
ND	RAL-802	3R	11181562-11181727	11181660	roo	Merenciano et al., 2019 (Additional File 8)
ND	RAL-802	3R	23617748-23617960	23617889	roo	Merenciano et al., 2019 (Additional File 8)
ND	RAL-802	X	6746269-6746437	6746364	roo	Merenciano et al., 2019 (Additional File 8)
ND	RAL-802	X	14169103-14169273	14169203	roo	Merenciano et al., 2019 (Additional File 8)
te4973	RAL-802	3R	31457858-31458504	31458121	jockey	Lerat et al., 2019 (Table S5)
te0021	RAL-802	2L	15142176-15142506	15142303	BS	Lerat et al., 2019 (Table S5)
ND	RAL-850	3R	11085648-11086044	110085836	roo	Merenciano et al., 2019 (Additional File 8)
ND	RAL-850	X	6746269-6746437	6746364	roo	Merenciano et al., 2019 (Additional File 8)
te5288	RAL-850	X	18239120-18239480	18239116	jockey	Lerat et al., 2019 (Table S5)
te4143	RAL-850	3R	14688137-14688395	14688292	pogo	Lerat et al., 2019 (Table S5)
ND	RAL-502	3L	22158313-22158475	22158407	roo	Merenciano et al., 2019 (Additional File 8)
ND	RAL-502	2R	9871734-9871845	9871374	roo	Merenciano et al., 2019 (Additional File 8)
ND	RAL-502	3R	10990704-10990876	10990797	roo	Merenciano et al., 2019 (Additional File 8)
ND	RAL-502	3R	11181562-11181727	11181660	roo	Merenciano et al., 2019 (Additional File 8)
te0021	RAL-502	2L	15142176-15142506	15142303	BS	Lerat et al., 2019 (Table S5)
ND	RAL-508	3L	22158313-22158475	22158407	roo	Merenciano et al., 2019 (Additional File 8)
ND	RAL-508	3R	10062324-10062445	10062340	roo	Merenciano et al., 2019 (Additional File 8)
te5288	RAL-508	X	18239120-18239480	18239116	jockey	Lerat et al., 2019 (Table S5)
te5043	RAL-508	X	1599306-1599519	1599429	hopper	Lerat et al., 2019 (Table S5)
tdn19	RAL-508	3R	14049333-14049435	ND	Transib	Ullastres et al., 2019 (Supplementary File 1)
tdn21	RAL-508	3R	26968419-26968433	ND	TcMar-Tc1	Ullastres et al., 2019 (Supplementary File 1)
tdn24	RAL-508	2R	14848980-14848986	ND	Gypsy	Ullastres et al., 2019 (Supplementary File 1)
ND	RAL-491	2R	11293606-11293690	11293659	roo	Merenciano et al., 2019 (Additional File 8)
te0021	RAL-491	2L	15142176-15142506	15142303	BS	Lerat et al., 2019 (Table S5)
te5288	RAL-491	X	18239120-18239480	18239116	jockey	Lerat et al., 2019 (Table S5)
te4192	RAL-491	3R	15524328-15524556	15524452	pogo	Lerat et al., 2019 (Table S5)
te4143	RAL-491	3R	14688137-14688395	14688292	pogo	Lerat et al., 2019 (Table S5)
ND	RAL-235	3R	6027537-6027646	6027608	roo	Merenciano et al., 2019 (Additional File 8)
te2319	RAL-235	3L	2485825-2486332	2485943	jockey	Lerat et al., 2019 (Table S5)
te0036	RAL-235	3L	15035060-15035500	15035178	pogo	Lerat et al., 2019 (Table S5)
te4973	RAL-235	3R	31457858-31458504	31458121	jockey	Lerat et al., 2019 (Table S5)
ND	RAL-21	2R	9870959-9871070	9871006	roo	Merenciano et al., 2019 (Additional File 8)
te4973	RAL-21	3R	31457858-31458504	31458121	jockey	Lerat et al., 2019 (Table S5)
te2150	RAL-21	2R	24021491-24021718	24021612	pogo	Lerat et al., 2019 (Table S5)
tdn4	RAL-21	2R	18807871-18807898	ND	BS	Ullastres et al., 2019 (Supplementary File 1)
tdn7	RAL-21	2R	15374746-15374797	ND	P	Ullastres et al., 2019 (Supplementary File 1)
tdn19	RAL-21	3R	14049333-14049435	ND	Transib	Ullastres et al., 2019 (Supplementary File 1)
tdn25	RAL-21	X	21087630-21087639	ND	Gypsy	Ullastres et al., 2019 (Supplementary File 1)
