# Supplementary material for: A benchmark of transposon insertion detection tools using real data
Source: Mob DNA. 2019 Dec 30;10:53. doi: 10.1186/s13100-019-0197-9 (PMC6937713; doi:10.1186/s13100-019-0197-9)
Supplement: Supplementary file 5 — Additional file 5 : Table S4. Total number of insertions detected by PoPoolationTE2, Jitterbug and Teflon in ten Drosophila lines. (xlsx) [file 13100_2019_197_MOESM5_ESM.xlsx]

## Sheet: Sheet1
	PoPoolationTE2*	Jitterbug	Teflon
RAL-21	3970	417	966
RAL-235	3994	262	1315
RAL-40	4407	481	975
RAL-491	3506	417	767
RAL-502	3810	251	877
Ral-508	3799	332	1041
RAL-737	4120	384	868
RAL-801	4170	179	1209
RAL-802	4884	610	1164
RAL-850	4051	440	1388
* These TIPs correspond to reference and non-reference insertions
